# Supplementary material for: Citizen Science and the Urban Ecology of Birds and Butterflies — A Systematic Review
Source: PLoS One. 2016 Jun 10;11(6):e0156425. doi: 10.1371/journal.pone.0156425 (PMC4902255; doi:10.1371/journal.pone.0156425)
Supplement: S3 Table — (XLSX) [file pone.0156425.s003.xlsx]

## Sheet: S2
			Thematic Scale		CS extent		CS engagement mode					Overall				Z-scores
Category	Cat_short	Domain	Species	Community	Primary	Secondary	Contractual	Contributional	Collaborative	Collegial	Co-created	CS	UE	Total	% CS	ZCS	ZUE	ZUE - ZCS
Environment: micro	Envmic	Environment	19	86	4	1	0	4	0	1	0	5	99	104	4.80769	0.518674	3.90371	3.38504
Environment: meso	Envmes	Environment	16	104	11	1	0	3	5	4	0	12	108	120	10	2.19651	4.6098	2.41329
Environment: seasonality	Envsea	Environment	4	21	0	0	0	0	0	0	0	0	25	25	0	-0.679777	0.417428	1.09721
Breeding: macro	Bremac	Breeding	36	4	3	0	0	2	1	0	0	3	37	40	7.5	0.0392935	1.07938	1.04009
Behaviour: foraging	Behfor	Behaviour	15	7	0	0	0	0	0	0	0	0	22	22	0	-0.679777	0.285038	0.964815
Behaviour: diet	Behdie	Behaviour	23	8	3	0	0	3	0	0	0	3	28	31	9.67742	0.0392935	0.682209	0.642916
Human impacts: physical disturbance	Humphy	Human impacts	4	8	0	0	0	0	0	0	0	0	12	12	0	-0.679777	-0.156264	0.523513
Behaviour: flight initiation distance	Behfli	Behaviour	10	0	0	0	0	0	0	0	0	0	10	10	0	-0.679777	-0.244525	0.435253
Habitat fragmentation: effects	Habeff	Habitat fragmentation	3	12	1	0	0	0	0	1	0	1	14	15	6.66667	-0.440087	-0.0238737	0.416213
Behaviour: competition = Competition: micro	Commic	Competition	5	4	0	0	0	0	0	0	0	0	9	9	0	-0.679777	-0.288655	0.391122
Breeding: micro	Bremic	Breeding	38	5	3	3	0	5	1	0	0	6	35	41	14.6341	0.758364	1.12351	0.365147
Breeding: others	Breoth	Breeding	7	1	0	0	0	0	0	0	0	0	8	8	0	-0.679777	-0.332785	0.346992
Analysis: species area	Anaspe	Analysis	0	12	1	0	0	0	0	1	0	1	11	12	8.33333	-0.440087	-0.156264	0.283823
Exotic species: effects	Exoeff	Exotic species	2	10	1	0	0	0	0	1	0	1	11	12	8.33333	-0.440087	-0.156264	0.283823
Breeding: nesting habit	Brenes	Breeding	6	0	0	0	0	0	0	0	0	0	6	6	0	-0.679777	-0.421045	0.258732
Analysis: nestedness	Ananes	Analysis	5	0	0	0	0	0	0	0	0	0	5	5	0	-0.679777	-0.465176	0.214602
Analysis: foraging guilds	Anafor	Analysis	0	31	6	0	0	1	1	4	0	6	31	37	16.2162	0.758364	0.94699	0.188626
Plant:animal interactions: pollination	Plapol	Plant-animal interactions	0	4	0	0	0	0	0	0	0	0	4	4	0	-0.679777	-0.509306	0.170471
Multi-taxa: others	Muloth	Multi-taxa	0	9	1	0	0	0	0	1	0	1	8	9	11.1111	-0.440087	-0.288655	0.151432
Analysis: functional traits	Anafun	Analysis	0	3	0	0	0	0	0	0	0	0	3	3	0	-0.679777	-0.553436	0.126341
Habitat fragmentation: mitigation	Habmit	Habitat fragmentation	0	3	0	0	0	0	0	0	0	0	3	3	0	-0.679777	-0.553436	0.126341
Behaviour: edge shyness	Behedg	Behaviour	1	1	0	0	0	0	0	0	0	0	2	2	0	-0.679777	-0.597566	0.0822111
Behaviour: predation evasion	Behpre	Behaviour	1	1	0	0	0	0	0	0	0	0	2	2	0	-0.679777	-0.597566	0.0822111
Human impacts: ecological traps	Humeco	Human impacts	2	0	0	0	0	0	0	0	0	0	2	2	0	-0.679777	-0.597566	0.0822111
Plant:animal interactions: dispersal	Pladis	Plant-animal interactions	0	2	0	0	0	0	0	0	0	0	2	2	0	-0.679777	-0.597566	0.0822111
Human impacts: socioeconomics	Humsoc	Human impacts	0	7	1	0	0	0	0	1	0	1	6	7	14.2857	-0.440087	-0.376915	0.0631718
Population: size	Popsiz	Population	3	4	1	0	0	0	0	1	0	1	6	7	14.2857	-0.440087	-0.376915	0.0631718
Descriptive study	Desstu	Descriptive	0	1	0	0	0	0	0	0	0	0	1	1	0	-0.679777	-0.641696	0.0380809
Human impacts: habitat destruction	Humhab	Human impacts	0	1	0	0	0	0	0	0	0	0	1	1	0	-0.679777	-0.641696	0.0380809
Human impacts: restoration	Humres	Human impacts	1	0	0	0	0	0	0	0	0	0	1	1	0	-0.679777	-0.641696	0.0380809
Breeding: parasitism	Brepar	Breeding	3	3	0	1	0	0	1	0	0	1	5	6	16.6667	-0.440087	-0.421045	0.0190416
Multi-taxa: surrogates	Mulsur	Multi-taxa	0	6	0	1	0	0	0	1	0	1	5	6	16.6667	-0.440087	-0.421045	0.0190416
Breeding: meso	Bremes	Breeding	24	4	2	3	0	4	1	0	0	5	22	27	18.5185	0.518674	0.505689	-0.0129854
Before-After Control-Impact: partial	Bacpar	Before-After Control-Impact	5	0	1	0	0	1	0	1	0	1	4	5	20	-0.440087	-0.465176	-0.0250886
Phenology: climate	Phecli	Phenology	3	2	1	0	0	0	0	1	0	1	4	5	20	-0.440087	-0.465176	-0.0250886
Before-After Control-Impact: full	Bacful	Before-After Control-Impact	1	3	0	1	0	0	1	0	0	1	3	4	25	-0.440087	-0.509306	-0.0692188
Human impacts: feeding	Humfee	Human impacts	0	4	1	0	0	1	0	0	0	1	3	4	25	-0.440087	-0.509306	-0.0692188
Competition: macro	Commac	Competition	2	1	3	0	0	0	0	1	0	3	11	14	21.4286	0.0392935	-0.0680039	-0.107297
Exotic species: autecology	Exoaut	Exotic species	9	5	2	1	0	3	0	0	0	3	11	14	21.4286	0.0392935	-0.0680039	-0.107297
Community trends: short	Comsho	Community trends	0	3	1	0	0	1	0	0	0	1	2	3	33.3333	-0.440087	-0.553436	-0.113349
Phenology: migration	Phemig	Phenology	2	1	1	0	0	0	1	0	0	1	2	3	33.3333	-0.440087	-0.553436	-0.113349
Analysis: ecological indicators	Anaeco	Analysis	0	8	2	0	0	0	1	1	0	2	6	8	25	-0.200397	-0.332785	-0.132388
Human impacts: bird window collisions	Humbir	Human impacts	0	7	2	0	0	2	0	0	0	2	5	7	28.5714	-0.200397	-0.376915	-0.176518
Autecology: urbanisation	Auturb	Autecology	11	1	3	0	0	1	2	0	0	3	9	12	25	0.0392935	-0.156264	-0.195558
Species distribution modeling: simulation	Spesim	Species distribution modeling	1	0	0	1	0	0	0	1	0	1	0	1	100	-0.440087	-0.641696	-0.201609
Breeding: predation	Brepre	Breeding	2	3	1	1	0	1	1	0	0	2	3	5	40	-0.200397	-0.465176	-0.264779
Method: other	Metoth	Method	1	4	2	0	0	1	0	1	0	2	3	5	40	-0.200397	-0.465176	-0.264779
Phenology: urbanization	Pheurb	Phenology	3	1	2	0	0	1	0	1	0	2	2	4	50	-0.200397	-0.509306	-0.308909
Population trends: short	Popsho	Population	2	2	2	0	0	1	1	0	0	2	2	4	50	-0.200397	-0.509306	-0.308909
Analysis: adaptive guilds	Anaada	Analysis	3	26	7	0	0	1	4	1	0	7	22	29	24.1379	0.998054	0.593949	-0.404106
Analysis: residency guilds	Anares	Analysis	3	26	7	0	0	1	3	3	0	7	22	29	24.1379	0.998054	0.593949	-0.404106
Human impacts: pets	Humpet	Human impacts	0	7	1	0	0	3	1	0	0	3	4	7	42.8571	0.0392935	-0.376915	-0.416209
Analysis: reproductive guilds	Anarep	Analysis	1	17	5	0	0	1	2	2	0	5	12	17	29.4118	0.518674	0.0643867	-0.454287
Method: abundance	Metabu	Method	5	5	4	0	0	0	4	1	0	4	6	10	40	0.278984	-0.244525	-0.523508
Method: occurrence	Metocc	Method	1	3	3	0	0	0	2	2	0	3	1	4	75	0.0392935	-0.509306	-0.548599
Analysis: homogenization	Anahom	Analysis	1	9	5	0	0	0	4	1	0	5	5	10	50	0.518674	-0.244525	-0.763199
Population trends: long	Poplon	Population	6	2	5	0	0	1	3	1	0	5	3	8	62.5	0.518674	-0.332785	-0.851459
Community trends: long	Comlon	Community trends	12	0	7	0	0	0	4	3	0	7	5	12	58.3333	0.998054	-0.156264	-1.15432
Environment: macro	Envmac	Environment	16	69	21	2	0	8	5	10	0	23	62	85	27.0588	4.8331	3.06524	-1.76786
Human impacts: urbanization	Humurb	Human impacts	3	22	10	2	0	1	6	5	0	12	13	25	48	2.19651	0.417428	-1.77908
Species distribution modeling: current	Specur	Species distribution modeling	10	12	15	1	0	1	3	13	0	16	6	22	72.7273	3.15527	0.285038	-2.87023
											Average	2.83607		15.541
											Stdev	4.17205		22.6602
