# Supplementary material for: Citizen Science and the Urban Ecology of Birds and Butterflies — A Systematic Review
Source: PLoS One. 2016 Jun 10;11(6):e0156425. doi: 10.1371/journal.pone.0156425 (PMC4902255; doi:10.1371/journal.pone.0156425)
Supplement: S4 Table — (XLSX) [file pone.0156425.s004.xlsx]

## Sheet: S3
			Thematic Scale		CS extent		CS engagement mode					Overall				Z-scores
Category	Cat_short	Domain	Species	Community	Primary	Secondary	Contractual	Contributional	Collaborative	Co-created	Collegial	CS	UE	Total	% CS	ZCS	ZUE	ZUE - ZCS
Environment- meso	Envmes	Environment	0	18	0	0	0	0	0	0	0	0	18	18	0	-0.622557	3.58968	4.21223
Habitat fragmentation- effects	Habeff	Habitat fragmentation	0	6	0	0	0	0	0	0	0	0	6	6	0	-0.622557	0.603464	1.22602
Environment- seasonality	Envsea	Environment	0	4	0	0	0	0	0	0	0	0	4	4	0	-0.622557	0.105762	0.728319
Analysis- adaptive guilds	Anaada	Analysis	0	7	1	0	0	0	1	0	0	1	6	7	14.2857	0.155639	0.852315	0.696676
Environment- micro	Envmic	Environment	1	12	3	0	0	1	1	0	1	3	10	13	23.0769	1.71203	2.34542	0.633389
Autecology- urbanisation	Auturb	Autecology	3	0	0	0	0	0	0	0	0	0	3	3	0	-0.622557	-0.143089	0.479468
Behaviour- foraging	Behfor	Behaviour	1	2	0	0	0	0	0	0	0	0	3	3	0	-0.622557	-0.143089	0.479468
Human impacts- physical disturbance	Humphy	Human impacts	0	3	0	0	0	0	0	0	0	0	3	3	0	-0.622557	-0.143089	0.479468
Movement- foraging	Movfor	Movement	2	1	0	0	0	0	0	0	0	0	3	3	0	-0.622557	-0.143089	0.479468
Multi-taxa- surrogates	Mulsur	Multi-taxa	0	3	0	0	0	0	0	0	0	0	3	3	0	-0.622557	-0.143089	0.479468
Analysis- reproductive guilds	Anarep	Analysis	0	2	0	0	0	0	0	0	0	0	2	2	0	-0.622557	-0.391941	0.230617
BACI- full	Bacful	Before-After Control-Impact	0	2	0	0	0	0	0	0	0	0	2	2	0	-0.622557	-0.391941	0.230617
Human impacts- restoration	Humres	Human impacts	0	2	0	0	0	0	0	0	0	0	2	2	0	-0.622557	-0.391941	0.230617
Multi-taxa- others	Muloth	Multi-taxa	0	5	1	0	0	1	0	0	0	1	4	5	20	0.155639	0.354613	0.198974
Analysis- residency guilds	Anares	Analysis	0	1	0	0	0	0	0	0	0	0	0	1	0	-0.622557	-0.640792	-0.0182343
BACI- partial	Bacpar	Before-After Control-Impact	0	1	0	0	0	0	0	0	0	0	1	1	0	-0.622557	-0.640792	-0.0182343
Breeding- nesting habit	Brenes	Breeding	1	0	0	0	0	0	0	0	0	0	1	1	0	-0.622557	-0.640792	-0.0182343
Breeding- others	Breoth	Breeding	1	0	0	0	0	0	0	0	0	0	1	1	0	-0.622557	-0.640792	-0.0182343
Breeding- parasitism	Brepar	Breeding	1	0	0	0	0	0	0	0	0	0	1	1	0	-0.622557	-0.640792	-0.0182343
Habitat fragmentation- mitigation	Habmit	Habitat fragmentation	0	1	0	0	0	0	0	0	0	0	1	1	0	-0.622557	-0.640792	-0.0182343
Human impacts- habitat destruction	Habdes	Human impacts	0	1	0	0	0	0	0	0	0	0	1	1	0	-0.622557	-0.640792	-0.0182343
Method- other	Metoth	Method	0	1	0	0	0	0	0	0	0	0	1	1	0	-0.622557	-0.640792	-0.0182343
Phenology- urbanization	Pheurb	Phenology	0	1	1	0	0	1	0	0	0	0	1	1	0	-0.622557	-0.640792	-0.0182343
Analysis- functional traits	Anafun	Analysis	0	4	1	0	0	0	1	0	0	1	3	4	25	0.155639	0.105762	-0.0498776
Analysis- voltine guilds	Anavol	Analysis	0	4	1	0	0	0	0	0	1	1	0	4	25	0.155639	0.105762	-0.0498776
Community trends- long	Comlon	Community trends	0	4	1	0	0	0	0	0	1	1	3	4	25	0.155639	0.105762	-0.0498776
Plant-animal interactions- pollination	Plapol	Plant-animal interactions	1	2	1	0	0	1	0	0	0	1	3	4	25	0.155639	0.105762	-0.0498776
Analysis- foraging guilds	Anafor	Analysis	0	3	1	0	0	0	1	0	0	1	2	3	33.3333	0.155639	-0.143089	-0.298729
Analysis- species area	Anaspe	Analysis	0	3	1	0	0	1	0	0	0	1	0	3	33.3333	0.155639	-0.143089	-0.298729
Exotic species- effects	Exoeff	Exotic species	1	3	1	0	0	1	0	0	0	1	2	3	33.3333	0.155639	-0.143089	-0.298729
Behaviour- diet	Behdie	Behaviour	0	2	1	0	0	1	0	0	0	1	1	2	50	0.155639	-0.391941	-0.54758
Human impacts- socioeconomics	Humsoc	Human impacts	1	1	1	0	0	0	1	0	0	1	1	2	50	0.155639	-0.391941	-0.54758
Analysis- ecological indicators	Anaeco	Analysis	0	1	1	0	0	0	1	0	0	1	0	1	100	0.155639	-0.640792	-0.796431
Method- occurrence	Metocc	Method	0	1	1	0	0	0	0	0	1	1	0	1	100	0.155639	-0.640792	-0.796431
Phenology- migration	Phemig	Phenology	1	0	1	0	0	0	0	0	1	1	0	1	100	0.155639	-0.640792	-0.796431
Population trends- long	Poplon	Population	1	0	1	0	0	0	1	0	0	1	0	1	100	0.155639	-0.640792	-0.796431
Method- abundance	Metabu	Method	1	3	2	0	0	1	0	0	1	2	2	4	50	0.933836	0.105762	-0.828074
Environment- macro	Envmac	Environment	2	16	7	0	0	4	3	0	0	7	11	18	38.8889	4.82482	3.58968	-1.23514
Species distribution modeling- current	Specur	Species distribution modeling	2	0	2	0	0	1	1	0	0	2	0	2	100	0.933836	-0.391941	-1.32578
Phenology- climate	Phecli	Phenology	0	3	3	0	0	1	0	0	2	3	0	3	100	1.71203	-0.143089	-1.85512
