# Supplementary material for: Citizen Science and the Urban Ecology of Birds and Butterflies — A Systematic Review
Source: PLoS One. 2016 Jun 10;11(6):e0156425. doi: 10.1371/journal.pone.0156425 (PMC4902255; doi:10.1371/journal.pone.0156425)
Supplement: S5 Table — (XLSX) [file pone.0156425.s005.xlsx]

## Sheet: S4
No.	Author	Publication Year	Title	Publication Title	Name of programme/citizen science dataset	Extent of CS Contribution	CS Engagement Mode	Investigative scale	Domain- Category
1	Acevedo, Miguel A.; Restrepo, Carla	2008	Land-cover and land-use change and its contribution to the large-scale organization of Puerto Rico's bird assemblages: Land-cover/land-use change and Puerto Rico's bird assemblages	Diversity and Distributions	Puerto Rican Breeding Bird Survey	Primary	Contributional	Community	Environment- macro, Exotic species- autecology, Community trends- short
2	Ali, Sakhawat; Rakha, Bushra Allah; Hussain, Iftikhar; Nadeem, Muhammad Sajid; Rafique, Muhammad; others	2013	Ecology of Feral Pigeon (Columba livia) in Urban Areas of Rawalpindi/Islamabad, Pakistan	Pakistan J. Zool	NA	NA	NA	Species	Autecology- urbanisation; Environment- seasonality
3	Alves, Maria Alice; Pereira, Erika F	2013	Richness, abundance and seasonality of birds species in a lagoon of a urban area (Lagoa Rodrigo de Freitas) of Rio de Janeiro, Brazil.	Revista Brasileira de Ornitologia-Brazilian Journal of Ornithology	NA	NA	NA	Community	Environment- seasonality
4	Amoruso, Irene; Fabbris, Luigi; Mazza, Matteo; Caravello, Gianumberto	2014	Estimation of Feral Pigeon (Columba livia) population size using a novel Superimposed Urban Strata (SUS) method	Urban Ecosystems	NA	NA	NA	Species	Method- abundance
5	Andersson, Erik; Colding, Johan	2014	Understanding how built urban form influences biodiversity	Urban Forestry & Urban Greening	NA	NA	NA	Community	Environment- meso, Analysis- foraging guilds
6	Antos, Mark J.; Fitzsimons, James A.; Palmer, Grant C.; White, John G.	2006	Introduced birds in urban remnant vegetation: Does remnant size really matter?	Austral ecology	NA	NA	NA	Community	Habitat fragmentation- effects; Exotic species- effects
7	Aparecida dos Santo, Alessandra; Ragusa-Netto, Jose	2013	Toco-toucan (Ramphastos toco) feeding habits at an urban area in Central Brazil	Ornitologia Neotropical	NA	NA	NA	Species	Behaviour- diet, foraging
8	Arca, E.; Battisti, C.; Fraticelli, F.	2012	Area-Effect in Breeding Bird Communities Occurring in an Archipelago of Urban Holm Oak Fragments (Rome, Central Italy)	Vie Et Milieu-Life and Environment	NA	NA	NA	Community	Habitat fragmentation- effects; Analysis- species-area
9	Aronson, M. F. J.; La Sorte, F. A.; Nilon, C. H.; Katti, M.; Goddard, M. A.; Lepczyk, C. A.; Warren, P. S.; Williams, N. S. G.; Cilliers, S.; Clarkson, B.; Dobbs, C.; Dolan, R.; Hedblom, M.; Klotz, S.; Kooijmans, J. L.; Kuhn, I.; MacGregor-Fors, I.; McDonnell, M.; Mortberg, U.; Pysek, P.; Siebert, S.; Sushinsky, J.; Werner, P.; Winter, M.	2014	A global analysis of the impacts of urbanization on bird and plant diversity reveals key anthropogenic drivers	Proceedings of the Royal Society B: Biological Sciences	Yes, not detailed	Secondary	Collegial	Community	Human impacts- urbanization
10	Ashcroft, Michael B.; Major, Richard E.	2013	Importance of matrix permeability and quantity of core habitat for persistence of a threatened saltmarsh bird	Austral Ecology	Birds Australia Atlas	Primary	Collegial	Species	Habitat fragmentation- effects; Species distribution modelling- current; Environment- meso
11	Ashley, L. C.; Major, R. E.; Taylor, C. E.	2009	Does the presence of grevilleas and eucalypts in urban gardens influence the distribution and foraging ecology of Noisy Miners?	Emu	NA	NA	NA	Species	Environment- micro, Behaviour- foraging
12	Asian, Aziz; Yavuz, Mustafa; Erdogan, Ali	2005	A Comparative Study of the Breeding Ecology of the House Sparrow (passer Domesticus L.): Timing of Breeding and Breeding Success	Israel Journal of Zoology	NA	NA	NA	Species	Autecology- urbanisation; Population trends- short
13	Aslan, Clare E.; Rejmánek, Marcel	2010	Avian use of introduced plants: ornithologist records illuminate interspecific associations and research needs	Ecological Applications	Questionnaire- closed	Primary	Contributional	Community	Behaviour- diet, Methods
14	Babenko, V. G.	2008	Spatial and typological structure and organization of bird communities in the Lower Amur region	Contemporary Problems of Ecology	NA	NA	NA	Community	Environment- macro
15	Baker, Philip J.; Bentley, Amy J.; Ansell, Rachel J.; Harris, Stephen	2005	Impact of predation by domestic cats Felis catus in an urban area	Mammal Review	Questionnaire- open	Primary	Contributional	Community	Human impacts- pets
16	Baker, Philip J.; Thomas, Rebecca L.; Newson, Stuart E.; Thompson, Victoria; Paling, Nick R. D.	2010	Habitat associations and breeding bird community composition within the city of Bristol, UK	Bird Study	UK BBS	Primary	Collaborative	Community	Environment- macro, meso
17	Bakermans, Marja H.; Rodewald, Amanda D.	2006	Scale-Dependent Habitat Use of Acadian Flycatcher (Empidonax virescens) in Central Ohio (Uso del Hábitat Dependiente de la Escala por parte de Empidonax virescens en el Centro de Ohio)	The Auk	NA	NA	NA	Species	Environment- meso, micro, Breeding- meso, micro
18	Balasubramaniam, Shandiya; Guay, Patrick-Jean	2008	Purple Swamphens (Porphyrio Porphyrio) Attempting to Prey upon Black Swan (Cygnus Atratus) Eggs and Preying upon a Cygnet on an Urban Lake in Melbourne, Australia	The Wilson Journal of Ornithology	NA	NA	NA	Community	Behaviour- foraging
19	Balogh, Anne L.; Ryder, Thomas B.; Marra, Peter P.	2011	Population demography of Gray Catbirds in the suburban matrix: sources, sinks and domestic cats	Journal of Ornithology	Neighborhood Nestwatch	Secondary	Contributional	Species	Breeding- meso, micro, predation
20	Baltensperger, A. P.; Mullet, T. C.; Schmid, M. S.; Humphries, G. R. W.; Kövér, L.; Huettmann, F.	2013	Seasonal observations and machine-learning-based spatial model predictions for the common raven (Corvus corax) in the urban, sub-arctic environment of Fairbanks, Alaska	Polar Biology	NA	NA	NA	Species	Autecology- urbanisation
21	Barbosa-Filho, Waldemar Guimaraes; Araujo, Andrea Cardoso de; Barbosa-Filho, Waldemar Guimaraes; Araujo, Andrea Cardoso de	2013	Flowers visited by hummingbirds in an urban Cerrado fragment, Mato Grosso do Sul, Brazil	Biota Neotropica		NA	NA	Community	Behaviour- diet, foraging
22	Barrett, Kyle; Romagosa, Christina M.; Williams, Matthew I.	2008	Long-Term Bird Assemblage Trends in Areas of High and Low Human Population Density	Research Letters in Ecology	NA BBS	Primary	Collaborative	Community	Human impacts- urbanization
23	Bayne, Erin M.; Scobie, Corey A.; Rawson-Clark, Michael	2012	Factors influencing the annual risk of bird-window collisions at residential structures in Alberta, Canada	Wildlife Research	Questionnaire- open	Primary	Contributional	Community	Human impacts- BWC
24	Bea, Antonio; Svazas, Saulius; Grishanov, Gennady; Kozulin, Alexander; Stanevicius, Vitas; Astafieva, Tamara; Olano, Iñaki; Raudonikis, Liutauras; Butkauskas, Dalius; Sruoga, Aniolas	2011	Woodland and urban populations of the woodpigeon Columba palumbus in the eastern Baltic region	Ardeola	NA	NA	NA	Species	Autecology- urbanisation
25	Beck, Nadeena R.; Heinsohn, Robert	2006	Group composition and reproductive success of cooperatively breeding white-winged choughs (Corcorax melanorhamphos) in urban and non-urban habitat	Austral Ecology	NA	NA	NA	Species	Breeding- macro
26	Bell, Christopher P.; Baker, Sam W.; Parkes, Nigel G.; Brooke, M. de L.; Chamberlain, Dan E.	2010	The Role of the Eurasian Sparrowhawk (Accipiter nisus) in the Decline of the House Sparrow (Passer domesticus) in Britain (Le rôle d'Accipiter nisus dans le déclin de Passer domesticus en Grande-Bretagne)	The Auk	Garden Bird Feeding Survey	Primary	Collaborative	Community	Interspecific interactions- predation; Species distribution modeling- current
27	Berardelli, Danielle; Desmond, Martha; Murray, Leigh	2010	Reproductive success of burrowing owls in urban and grassland habitats in southern New Mexico	The Wilson Journal of Ornithology	NA	NA	NA	Species	Breeding- macro
28	Biadun, Waldemar; Zmihorski, Michal	2011	Factors shaping a breeding bird community along an urbanization gradient: 26-year study in medium size city (Lublin, SE Poland)	Polish Journal of Ecology	NA	NA	NA	Community	Environment- meso, micro
29	Biamonte, Estaban; Sandoval, Luis; Chacón, Eduardo; Barrantes, Gilbert	2011	Effect of urbanization on the avifauna in a tropical metropolitan area	Landscape Ecology	NA	NA	NA	Community	Human impacts- urbanization; Analysis- residency guilds
30	Bino, G.; Levin, N.; Darawshi, S.; Hal, N. Van Der; Reich‐Solomon, A.; Kark, S.	2008	Accurate prediction of bird species richness patterns in an urban environment using Landsat‐derived NDVI and spectral unmixing	International Journal of Remote Sensing	NA	NA	NA	Community	Species distribution modeling- current; Environment- meso
31	Bishop, Joseph A.; Myers, Wayne L.	2005	Associations between avian functional guild response and regional landscape properties for conservation planning	Ecological Indicators	Atlas of Breeding Birds in Pennsylvania	Primary	Collegial	Community	Environment- macro, meso; Analysis- foraging guilds, nesting guilds, residency guilds
32	Blair, Robert B.; Johnson, Elizabeth M.	2008	Suburban habitats and their role for birds in the urban–rural habitat network: points of local invasion and extinction?	Landscape Ecology	NA	NA	NA	Community	Environment- macro, Analysis- foraging guilds, nesting guilds, homogenization
33	Blewett, Christina M.; Marzluff, John M.	2005	Effects of urban sprawl on snags and the abundance and productivity of cavity-nesting birds	The Condor	NA	NA	NA	Community	Environment- micro; Analysis- nesting guilds; Breeding- micro
34	Bókony, Veronika; Kulcsár, Anna; Liker, András	2010	Does urbanization select for weak competitors in house sparrows?	Oikos	NA	NA	NA	Species	Competition- micro
35	Bonier, F.; Martin, P. R.; Wingfield, J. C.	2007	Urban birds have broader environmental tolerance	Biology Letters	NA	NA	NA	Community	Analysis- adaptive guilds
36	Borgmann, Kathi L.; Morrison, Michael L.	2010	Factors Influencing the Frequency of Nest Parasitism by Brown-Headed Cowbirds in the Northern Sierra Nevada	Western North American Naturalist	NA	NA	NA	Community	Breeding- parasitism
37	Boyle, Robin A.; Dorn, Nathan J.; Cook, Mark I.	2014	Importance of Crayfish Prey to Nesting White Ibis (Eudocimus albus)	Waterbirds	NA	NA	NA	Species	Behaviour- diet
38	Brambilla, Mattia; Rubolini, Diego; Guidali, Franca	2006	Factors affecting breeding habitat selection in a cliff-nesting peregrine Falco peregrinus population	Journal of Ornithology	NA	NA	NA	Species	Breeding- macro, meso, micro, Competition- macro
39	Bräuniger, Claudia; Knapp, Sonja; Kühn, Ingolf; Klotz, Stefan	2010	Testing taxonomic and landscape surrogates for biodiversity in an urban setting	Landscape and Urban Planning	Species lists	Secondary	Collegial	Community	Multi-taxa- surrogates
40	Brauze, Tomasz; Zieliński, Jacek	2006	Are winter species composition and abundance censuses of birds in small urban green areas comparable?	Acta Ornithologica	NA	NA	NA	Community	Method- abundance, occurence
41	Brazner, John C.; Danz, Nicolas P.; Trebitz, Anett S.; Niemi, Gerald J.; Regal, Ronald R.; Hollenhorst, Tom; Host, George E.; Reavie, Euan D.; Brown, Terry N.; Hanowski, JoAnn M.; Johnston, Carol A.; Johnson, Lucinda B.; Howe, Robert W.; Ciborowski, Jan J. H.	2007	Responsiveness of Great Lakes Wetland Indicators to Human Disturbances at Multiple Spatial Scales: A Multi-Assemblage Assessment	Journal of Great Lakes Research	NA	NA	NA	Community	Multi-taxa- surrogates; Analysis- ecological indicators
42	Breeden, Jeffrey B.; Hernández, Fidel; Bingham, Ralph L.; Silvy, Nova J.; Waggerman, Gary L.	2008	Effects of traffic noise on auditory surveys of urban White-winged Doves	The Wilson Journal of Ornithology	NA	NA	NA	Species	Method- abundance
43	Brennan, Sarah P.; Schnell, Gary D.	2005	Relationship Between Bird Abundances and Landscape Characteristics: The Influence of Scale	Environmental Monitoring and Assessment	NA BBS	Primary	Collaborative	Community	Environment- meso
44	Brichetti, Pierandrea; Rubolini, Diego; Galeotti, Paolo; Fasola, Mauro	2008	Recent declines in urban Italian Sparrow Passer (domesticus) italiae populations in northern Italy	Ibis	NA	NA	NA	Species	Population trends- long
45	Bried, Jason T.; Langwig, Kate E.; Dewan, Amielle A.; Gifford, Neil A.	2011	Habitat associations and survey effort for shrubland birds in an urban pine barrens preserve	Landscape and Urban Planning	NA	NA	NA	Community	Environment- micro, Method- abundance, occurrence
46	Brooks, Daniel M.	2013	Ecology, behavior, and reproduction of an introduced population of Red-vented Bulbuls (Pycnonotus cafer) in Houston, Texas	The Wilson Journal of Ornithology	Texas Invasive Bird Project; Questionnaire- closed	Primary	Contributional	Species	Autecology- urbanisation
47	Brotons, Lluís; Herrando, Sergi; Pla, Magda	2007	Updating bird species distribution at large spatial scales: applications of habitat modelling to data from long-term monitoring programs	Diversity and Distributions	Catalan Common Bird Survey (SOCC), Catalan Breeding Bird Atlas	Primary	Collaborative; Collegial	Community	Species distribution modeling- current
48	Bryce, Sandra A.	2006	Development of a Bird Integrity Index: Measuring Avian Response to Disturbance in the Blue Mountains of Oregon, USA	Environmental Management	NA	NA	NA	Community	Analysis- ecological indicators
49	Burghardt, Karin T.; Tallamy, Douglas W.; Gregory Shriver, W.	2009	Impact of Native Plants on Bird and Butterfly Biodiversity in Suburban Landscapes	Conservation Biology	NA	NA	NA	Community	Evironment- micro, Multi-taxa- surrogates
50	Burhans, Dirk E.; Thompson III, Frank R.	2006	Songbird abundance and parasitism differ between urban and rural shrublands	Ecological Applications	NA	NA	NA	Community	Breeding- macro, parasitism
51	Calviño-Cancela, María	2006	Time-activity budgets and behaviour of the Amazilia hummingbird, Amazilia amazilia (Apodiformes: Trochilidae) in an urban environment	Revista de biología tropical	NA	NA	NA	Species	Behaviour- foraging
52	Campbell, Michael O’Neal	2009	The impact of habitat characteristics on bird presence and the implications for wildlife management in the environs of Ottawa, Canada	Urban Forestry & Urban Greening	NA	NA	NA	Community	Environment- meso, micro, Fragmentation- mitigation, Human impacts- disturbance; Analysis- species-area
53	Campbell, Michael O’Neal	2011	Passerine reactions to human behaviour and vegetation structure in Peterborough, Canada	Urban Forestry & Urban Greening	NA	NA	NA	Community	Behaviour- FID
54	Cannon, Andrew R.; Chamberlain, Dan E.; Toms, Mike P.; Hatchwell, Ben J.; Gaston, Kevin J.	2005	Trends in the use of private gardens by wild birds in Great Britain 1995-2002: Garden bird trends	Journal of Applied Ecology	Garden Birdwatch (GBW)	Primary	Collaborative	Community	Population trends- short
55	Carbó-Ramírez, Pilar; Zuria, Iriana	2011	The value of small urban greenspaces for birds in a Mexican city	Landscape and Urban Planning	NA	NA	NA	Community	Environment- meso, micro, seasonality
56	Cardilini, Adam P.A.; Weston, Michael A.; Nimmo, Dale G.; Dann, Peter; Sherman, Craig D.H.	2013	Surviving in sprawling suburbs: Suburban environments represent high quality breeding habitat for a widespread shorebird	Landscape and Urban Planning	NA	NA	NA	Species	Breeding- macro
57	Carrascal, Luis M.; Palomino, David; Seoane, Javier; Alonso, César L.	2008	Habitat use and population density of the houbara bustard Chlamydotis undulata in Fuerteventura (Canary Islands)	African Journal of Ecology	Spanish Atlas of Breeding Birds	Primary	Collegial	Species	Species distribution modeling- current, Competition- macro
58	Carrascal, Luis M.; Seoane, Javier	2009	Factors affecting large-scale distribution of the Bonelli’s eagle Aquila fasciata in Spain	Ecological Research	NA	NA	NA	Species	Environment- macro, Population- size
59	Carrasco, Luis; Mashiko, Miyuki; Toquenaga, Yukihiko	2014	Application of random forest algorithm for studying habitat selection of colonial herons and egrets in human-influenced landscapes	Ecological Research	NA	NA	NA	Species	Breeding- macro, meso
60	Carrete, Martina; Tella, José L.	2011	Inter-Individual Variability in Fear of Humans and Relative Brain Size of the Species Are Related to Contemporary Urban Invasion in Birds	PLoS ONE	NA	NA	NA	Species	Behaviour- FID
61	Carrete, Martina; Tella, José L.; Blanco, Guillermo; Bertellotti, Marcelo	2009	Effects of habitat degradation on the abundance, richness and diversity of raptors across Neotropical biomes	Biological Conservation	NA	NA	NA	Community	Human impacts- urbanisation
62	Castelletta, Marjorie; Thiollay, Jean-Marc; Sodhi, Navjot S	2005	The effects of extreme forest fragmentation on the bird community of Singapore Island	Biological Conservation	NA	NA	NA	Community	Fragmentation- effects; Environment- meso; Analysis- species-area
63	Catterall, Carla P.; Cousin, Jarrad A.; Piper, Scott; Johnson, Gayle	2010	Long-term dynamics of bird diversity in forest and suburb: decay, turnover or homogenization?: Long-term urban bird community dynamics	Diversity and Distributions	NA	NA	NA	Community	Community trends- long; Analysis- homogenization
64	Caula, Sabina; de Villalobos, Ana Elena; Marty, Pascal	2014	Seasonal dynamics of bird communities in urban forests of a Mediterranean city (Montpellier, Southern France)	Urban Ecosystems	NA	NA	NA	Community	Environment- seasonality
65	Caula, Sabina; Marty, Pascal; Martin, Jean-Louis	2008	Seasonal variation in species composition of an urban bird community in Mediterranean France	Landscape and Urban Planning	NA	NA	NA	Community	Environment- seasonality; Analysis- foraging guilds, residency guilds
66	Cava, Jenna A.; Stewart, Andrew C.; Rosenfield, Robert N.	2012	Introduced Species Dominate the Diet of Breeding Urban Cooper's Hawks in British Columbia	The Wilson Journal of Ornithology	NA	NA	NA	Species	Behaviour- diet
67	Cavalli, Matilde; Baladrón, Alejandro V.; Isacch, Juan P.; Bó, María S.; Martínez, Guadalupe	2014	Social networks and ornithology studies: an innovative method for rapidly accessing data on conspicuous bird species	Biodiversity and Conservation	Questionnaire- open	Primary	Contributional	Species	Breeding- macro
68	Cavalli, Matilde; Baladrón, Alejandro V.; Isacch, Juan P.; Martínez, Guadalupe; Bó, María S.	2013	Prey selection and food habits of breeding Burrowing Owls (Athene cunicularia) in natural and modified habitats of Argentine pampas	Emu	Social media	Primary	Contributional	Species	Environment- macro; Behaviour- diet
69	Chamberlain, D. E.; Gough, S.; Vaughan, H.; Vickery, J. A.; Appleton, G. F.	2007	Determinants of bird species richness in public green spaces: Capsule Bird species richness showed consistent positive correlations with site area and rough grass.	Bird Study	NA	NA	NA	Community	Environment- meso, micro
70	Chamberlain, Dan E.; Toms, Mike P.; Cleary-McHarg, Rosie; Banks, Alex N.	2007	House sparrow (Passer domesticus) habitat use in urbanized landscapes	Journal of Ornithology	UK BBS	Primary	Collaborative	Species	Autecology- urbanisation
71	Chambers, Lynda E.	2010	Altered timing of avian movements in a peri-urban environment and its relationship to climate	Emu	Amateur ornithologists	Primary	Collegial	Community	Phenology- climate
72	Chapman, Kim Alan; Reich, Peter B.	2007	Land use and habitat gradients determine bird community diversity and abundance in suburban, rural and reserve landscapes of Minnesota, USA	Biological Conservation	NA	NA	NA	Community	Environment- macro
73	Charles, Kerry E.; Linklater, Wayne L.	2014	Selection of trees for sap-foraging by a native New Zealand parrot, the Kaka (Nestor meridionalis), in an urban landscape	Emu	NA	NA	NA	Community	Observation- foraging
74	Charre, Grégory M.; Hurtado, J. Alejandro Zavala; Néve, Gabriel; Ponce-Mendoza, Alejandro; Corcuera, Pablo	2013	Relationship between habitat traits and bird diversity and composition in selected urban green areas of Mexico City	Ornitologia Neotropical	NA	NA	NA	Community	Environment- meso, micro, seasonality; Analysis- foraging guilds
75	Charter, Motti; Izhaki, Ido; Shapira, Lev; Leshem, Yossi	2007	Diets of Urban Breeding Barn Owls (Tyto alba) in Tel Aviv, Israel	The Wilson Journal of Ornithology	NA	NA	NA	Species	Behaviour- diet
76	Chiari, Claudia; Dinetti, Marco; Licciardello, Cinzia; Licitra, Gaetano; Pautasso, Marco	2010	Urbanization and the more-individuals hypothesis	Journal of Animal Ecology	Italian Society for the Protection of Birds (LIPU) census of Florence	Primary	Collaborative	Community	Human impacts- urbanisation
77	Chiquet, Caroline; Dover, John W.; Mitchell, Paul	2013	Birds and the urban environment: the value of green walls	Urban Ecosystems	NA	NA	NA	Community	Environment- micro
78	Chiron, François; Julliard, Romain	2007	Responses of Songbirds to Magpie Reduction in an Urban Habitat	The Journal of Wildlife Management	French Breeding Bird Survey	Secondary	Collaborative	Community	BACI- full
79	Chiron, François; Julliard, Romain	2013	Assessing the effects of trapping on pest bird species at the country level	Biological conservation	French Breeding Bird Survey	Secondary	Collaborative	Community	Breeding- predation
80	Chong, Kwek Yan; Teo, Siyang; Kurukulasuriya, Buddhima; Chung, Yi Fei; Rajathurai, Subaraj; Lim, Haw Chuan; Tan, Hugh TW	2012	Decadal changes in urban bird abundance in Singapore	The Raffles Bulletin of Zoology	NA	NA	NA	Community	Population trends- long
81	Chong, Kwek Yan; Teo, Siyang; Kurukulasuriya, Buddhima; Chung, Yi Fei; Rajathurai, Subaraj; Tan, Hugh Tiang Wah	2014	Not all green is as good: Different effects of the natural and cultivated components of urban vegetation on bird and butterfly diversity	Biological Conservation	NA	NA	NA	Community	Environment- meso, Multi-taxa- other
82	Chouteau, Philippe; Jiang, Zhigang; Bravery, Benjamin D.; Cai, Jing; Li, Zhongqiu; Pedrono, Miguel; Pays, Olivier	2012	Local Extinction in the Bird Assemblage in the Greater Beijing Area from 1877 to 2006	PLoS ONE	Amateur birdwatchers	Primary	Collegial	Community	Community trends- long
83	Ciach, Michał; Fröhlich, Arkadiusz	2013	Habitat preferences of the Syrian Woodpecker Dendrocopos syriacus in urban environments: an ambiguous effect of pollution	Bird Study	Małopolska Ornithological Trust database	Secondary	Collegial	Species	Environment- meso, micro
84	Clergeau, Philippe; Quenot, François	2007	Roost selection flexibility of European starlings aids invasion of urban landscape	Landscape and Urban Planning	NA	NA	NA	Species	Breeding- meso, micro
85	Clucas, Barbara; Marzluff, John M.; Mackovjak, David; Palmquist, Ila	2013	Do American Crows Pay Attention to Human Gaze and Facial Expressions?	Ethology	NA	NA	NA	Species	Behaviour- FID
86	Conole, L.	2011	Diverse responses of exotic birds to urbanization	Natureza & Conservação	Atlas of Australian Birds	Primary	Collegial	Community	Environment- macro, Analysis- adaptive guilds
87	Conole, L.E.; Kirkpatrick, J.B.	2011	Functional and spatial differentiation of urban bird assemblages at the landscape scale	Landscape and Urban Planning	NA	NA	NA	Community	Analysis- adaptive guilds; Exotic species- autecology
88	Conole, Lawrence E.	2014	Degree of adaptive response in urban tolerant birds shows influence of habitat-of-origin	PeerJ	NA	NA	NA	Community	Analysis- adaptive guilds; Exotic species- autecology
89	Conway, Courtney J.; Garcia, Victoria; Smith, Matthew D.; Ellis, Lisa A.; Whitney, Joyce L.	2006	Comparative demography of Burrowing Owls in agricultural and urban landscapes in southeastern Washington	Journal of Field Ornithology	NA	NA	NA	Species	Breeding- macro
90	Cooper, Caren Beth; Loyd, Kerrie Anne Therese; Murante, Tessa; Savoca, Matthew; Dickinson, Janis	2012	Natural History Traits Associated with Detecting Mortality Within Residential Bird Communities: Can Citizen Science Provide Insights?	Environmental Management	My Yard Counts, PredatorWatch; Questionnaire- open	Primary	Contributional	Community	Human impacts- pets; Analysis- foraging guilds, nesting guilds
91	Coops, Nicholas C.; Wulder, Michael A.; Iwanicka, Donald	2009	Exploring the relative importance of satellite-derived descriptors of production, topography and land cover for predicting breeding bird species richness over Ontario, Canada	Remote Sensing of Environment	Ontario Breeding Bird Atlas	Primary	Collegial	Community	Human impacts- urbanisation
92	Cornell, Kerri L.; Kight, Caitlin R.; Burdge, Ryan B.; Gunderson, Alex R.; Hubbard, Joanna K.; Jackson, Allyson K.; LeClerc, Joshua E.; Pitts, Marie L.; Swaddle, John P.; Cristol, Daniel A.	2011	Reproductive success of Eastern Bluebirds (Siala sialis) on suburban golf courses	The Auk	NA	NA	NA	Species	Breeding- meso, micro
93	Corrales, Luis; Miguel Bautista, Luis; Santamaria, Tomas; Mas, Pedro	2013	Hole Selection by Nesting Swifts in Medieval City-Walls of Central Spain	Ardeola	NA	NA	NA	Species	Behaviour- nesting habit
94	Coulson, J. C.; Coulson, B. A.	2009	Ecology and Colonial Structure of Large Gulls in an Urban Colony: Investigations and Management at Dumfries, SW Scotland	Waterbirds: The International Journal of Waterbird Biology	NA	NA	NA	Species	Behaviour- diet
95	Coulson, John C.; Coulson, Becky A.	2008	Lesser Black-backed Gulls Larus fuscus nesting in an inland urban colony: the importance of earthworms (Lumbricidae) in their diet: Capsule Earthworms can be an important food of birds breeding inland and on the coast.	Bird Study	NA	NA	NA	Species	Behaviour- nesting habit; Population trends- short
96	Croci, SolèNe; Butet, Alain; Clergeau, Philippe	2008	Does urbanization filter birds on the basis of their biological traits?	The Condor	NA	NA	NA	Community	Autecology- urbanisation; Analysis- adaptive guilds
97	Croci, Solène; Butet, Alain; Georges, Anita; Aguejdad, Rahim; Clergeau, Philippe	2008	Small urban woodlands as biodiversity conservation hot-spot: a multi-taxon approach	Landscape Ecology	NA	NA	NA	Community	Analysis- adaptive guilds
98	Croci, Solène; Le Quilliec, Patricia; Clergeau, Philippe	2007	Geographical range as predictor of spatial expansion of invading birds	Biodiversity and Conservation	NA	NA	NA	Community	Environment- macro, meso, micro
99	Crosbie, Scott P.; Bell, Douglas A.; Bolen, Ginger M.	2006	Vegetative and Thermal Aspects of Roost-Site Selection in Urban Yellow-Billed Magpies	The Wilson Journal of Ornithology	NA	NA	NA	Species	Breeding- meso, micro
100	Czarnecka, J.; Kitowski, I.; Sugier, P.; Mirski, P.; Krupiński, D.; Pitucha, G.	2013	Seed dispersal in urban green space – Does the rook Corvus frugilegus L. contribute to urban flora homogenization?	Urban Forestry & Urban Greening	NA	NA	NA	Community	Plant-animal interactions- dispersal
101	D’Amico, Marcello; Rouco, Carlos; Russell, James C.; Román, Jacinto; Revilla, Eloy	2013	Invaders on the road: synanthropic bird foraging along highways	Oecologia Australis	NA	NA	NA	Community	Environment- macro, meso, micro, Multi-taxa- surrogates
102	Dallimer, Martin; Rouquette, James R.; Skinner, Andrew M. J.; Armsworth, Paul R.; Maltby, Lorraine M.; Warren, Philip H.; Gaston, Kevin J.	2012	Contrasting patterns in species richness of birds, butterflies and plants along riparian corridors in an urban landscape: Species richness in an urban landscape	Diversity and Distributions	NA	NA	NA	Species	Behaviour- foraging
103	D'Angelo, Giulia B.; Sazima, Ivan	2014	Commensal association of piscivorous birds with foraging otters in southeastern Brazil, and a comparison with such a relationship of piscivorous birds with cormorants	Journal of Natural History	NA	NA	NA	Community	Behaviour- foraging
104	Daniels, G.D.; Kirkpatrick, J.B.	2006	Does variation in garden characteristics influence the conservation of birds in suburbia?	Biological Conservation	NA	NA	NA	Community	Environment- micro; Behaviour- diet
105	Davey, Catherine M.; Chamberlain, Dan E.; Newson, Stuart E.; Noble, David G.; Johnston, Alison	2012	Rise of the generalists: evidence for climate driven homogenization in avian communities: Avian diversity, homogenization and warming climate	Global Ecology and Biogeography	UK BBS	Primary	Collaborative	Community	Community trends- long; Analysis- homogenization
106	Davis, Adrian; Major, Richard E.; Taylor, Charlotte E.	2013	Housing shortages in urban regions: aggressive interactions at tree hollows in forest remnants	PloS one	Atlas of New South Wales Wildlife	Primary	Collegial	Community	Community trends- long; Environment- meso
107	Davis, Adrian; Taylor, Charlotte E.; Major, Richard E.	2011	Do fire and rainfall drive spatial and temporal population shifts in parrots? A case study using urban parrot populations	Landscape and Urban Planning	NA	NA	NA	Community	Environment- macro, meso, seasonality
108	Davis, Adrian; Taylor, Charlotte E.; Major, Richard E.	2012	Seasonal abundance and habitat use of Australian parrots in an urbanised landscape	Landscape and Urban Planning	eBird	Primary	Collegial	Community	Environment- meso; Human impacts- socioeconomics
109	Davis, Amélie Y.; Belaire, J. Amy; Farfan, Monica A.; Milz, Dan; Sweeney, Eric R.; Loss, Scott R.; Minor, Emily S.	2012	Green infrastructure and bird diversity across an urban socioeconomic gradient	Ecosphere	Perth Biodiversity Project, Birds Australia	Primary	Collaborative	Community	Environment- macro, meso; Analysis- adaptive guilds
110	Davis, Amélie Y.; Malas, Nur; Minor, Emily S.	2014	Substitutable habitats? The biophysical and anthropogenic drivers of an exotic bird’s distribution	Biological Invasions	eBird, Project Feederwatch (PWF), Great Backyard Bird Count (GBBC) and the Christmas Bird Count (CBC)	Primary	Collegial; Contributional	Species	Environment- macro, Autecology- urbanization
111	Davis, Robert A.; Gole, Cheryl; Roberts, J. Dale	2013	Impacts of urbanisation on the native avifauna of Perth, Western Australia	Urban Ecosystems	NA	NA	NA	Community	Environment- micro
112	De Wan, Amielle A.; Sullivan, Patrick J.; Lembo, Arthur J.; Smith, Charles R.; Maerz, John C.; Lassoie, James P.; Richmond, Milo E.	2009	Using occupancy models of forest breeding birds to prioritize conservation planning	Biological Conservation	NA	NA	NA	Community	Species distribution modeling- current
113	DeCandido, Robert; Allen, Deborah	2006	Nocturnal hunting by peregrine falcons at the empire state building, New York City	The Wilson Journal of Ornithology	NA	NA	NA	Species	Behaviour- foraging
114	Devictor, Vincent; Julliard, Romain; Couvet, Denis; Lee, Alexandre; Jiguet, Frédéric	2007	Functional Homogenization Effect of Urbanization on Bird Communities	Conservation Biology	French BBS	Primary	Collaborative	Community	Environment- macro; Analysis- adaptive guilds, homogenization
115	Di Santo, Marianna; Vignoli, Leonardo; Battisti, Corrado; Bologna, Marco A.	2013	Feeding Activity and Space Use of a Naturalized Population of Monk Parakeet, Myiopsitta Monachus, in a Mediterranean Urban Area	Revue D Ecologie-La Terre Et La Vie	NA	NA	NA	Species	Exotic species- autecology
116	Diaz, Mario; Moller, Anders Pape; Flensted-Jensen, Einar; Grim, Tomas; Diego Ibanez-Alamo, Juan; Jokimaki, Jukka; Marko, Gabor; Tryjanowski, Piotr	2013	The Geography of Fear: A Latitudinal Gradient in Anti-Predator Escape Distances of Birds across Europe	Plos One	NA	NA	NA	Species	Behaviour- FID, Interspecific interactions- predation
117	Dodaro, Giuseppe; Battisti, Corrado	2014	Rose-ringed parakeet (Psittacula krameri) and starling (Sturnus vulgaris) syntopics in a Mediterranean urban park: evidence for competition in nest-site selection?	Belgian Journal of Zoology	NA	NA	NA	Community	Breeding- meso, micro, Exotic species- autecology
118	Domínguez-López, Moisés Elías; Ortega-Álvarez, Rubén	2014	The importance of riparian habitats for avian communities in a highly human-modified Neotropical landscape	Revista Mexicana de Biodiversidad	NA	NA	NA	Community	Environment- macro; Analysis- homogenization
119	Donnelly, Roarke; Marzluff, John M.	2006	Relative importance of habitat quantity, structure, and spatial pattern to birds in urbanizing environments	Urban Ecosystems	NA	NA	NA	Community	Environment- meso, micro, Human impacts- urbanization
120	Dormann, Carsten F.; Schweiger, Oliver; Augenstein, Isabel; Bailey, Debra; Billeter, Regula; De Blust, Geert; DeFilippi, Riccardo; Frenzel, Mark; Hendrickx, Frederik; Herzog, Felix; Klotz, Stefan; Liira, Jaan; Maelfait, Jean-Pierre; Schmidt, Torsten; Speelmans, Marjan; Van Wingerden, Walter K. R. E.; Zobel, Martin	2007	Effects of landscape structure and land-use intensity on similarity of plant and animal communities	Global Ecology and Biogeography	NA	NA	NA	Community	Multi-taxa- others; Analysis- ecological indicators; Habitat fragmentation- effects
121	Dorn, Nathan J.; Cook, Mark I.; Herring, Garth; Boyle, Robin A.; Nelson, Jennifer; Gawlik, Dale E.	2011	Aquatic prey switching and urban foraging by the White Ibis Eudocimus albus are determined by wetland hydrological conditions	Ibis	NA	NA	NA	Species	Behaviour- diet
122	Dowling, J. L.; Luther, D. A.; Marra, P. P.	2012	Comparative effects of urban development and anthropogenic noise on bird songs	Behavioral Ecology	Smithsonian Neighborhood Nestwatch	Primary	Contributional	Species	Environment- macro, micro
123	Drinnan, Ian N.	2005	The search for fragmentation thresholds in a Southern Sydney Suburb	Biological Conservation	NA	NA	NA	Community	Multi-taxa- others; Habitat fragmentation- effects
124	Duarte, Jesús; Farfán, Miguel A.; Vargas, J. Mario; Real, Raimundo	2011	Evaluation of wires as deterrents for preventing house martin nesting on buildings	International Journal of Pest Management	NA	NA	NA	Species	BACI- full
125	Dunford, Wendy; Freemark, Kathryn	2005	Matrix matters: effects of surrounding land uses on forest birds near Ottawa, Canada	Landscape Ecology	NA	NA	NA	Community	Environment-macro, meso, Analysis- residency guilds
126	Dures, Simon G.; Cumming, Graeme S.	2010	The confounding influence of homogenising invasive species in a globally endangered and largely urban biome: Does habitat quality dominate avian biodiversity?	Biological Conservation	NA	NA	NA	Community	Environment- meso, Analysis- foraging guilds, Exotic species- effects
127	Dykstra, Cheryl R.; Simon, Melinda M.; Daniel, F. Bernard; Hays, Jeffrey L.	2012	Habitats of Suburban Barred Owls (Strix varia) and Red-Shouldered Hawks (Buteo lineatus) in Southwestern Ohio 1	Journal of Raptor Research	NA	NA	NA	Community	Competition- macro
128	Eduardo, Carlos; Carvalho, Alencar; Marini, Miguel Ângelo	2007	Distribution patterns of diurnal raptors in open and forested habitats in south-eastern Brazil and the effects of urbanization	Bird Conservation International	NA	NA	NA	Community	Environment- seasonality; Human impacts- urbanization
129	Elliott, Kyle H.; Duffe, Jason; Lee, Sandi L.; Mineau, Pierre; Elliott, John E.	2006	Foraging Ecology of Bald Eagles at an Urban Landfill	The Wilson Journal of Ornithology	NA	NA	NA	Species	Behaviour- foraging
130	Elmore, R. Dwayne; Vilella, Francisco J.; Gerard, Patrick D.	2007	Landscape Correlates Along Mourning Dove Call-Count Routes in Mississippi	The Journal of Wildlife Management	NA	NA	NA	Species	Environment- macro
131	Er, Kenneth B. H.; Innes, John L.; Martin, Kathy; Klinkenberg, Brian	2005	Forest loss with urbanization predicts bird extirpations in Vancouver	Biological Conservation	NA	NA	NA	Community	Habitat fragmentation- effects
132	Evans, Jackson; Boudreau, Kyle; Hyman, Jeremy	2010	Behavioural syndromes in urban and rural populations of song sparrows	Ethology	UK BBS	Primary	Collaborative	Community	Environment- macro, meso, Analysis- adaptive guilds
133	Evans, Karl L.; Hatchwell, Ben J.; Parnell, Mark; Gaston, Kevin J.	2010	A conceptual framework for the colonisation of urban areas: the blackbird Turdus merula as a case study	Biological Reviews	NA	NA	NA	Species	Autecology- urbanisation
134	Evans, Karl L.; Newson, Stuart E.; Gaston, Kevin J.	2009	Habitat influences on urban avian assemblages	Ibis	NA	NA	NA	Species	Competition- micro
135	Everding, Susanne E.; Jones, Darryl N.	2006	Communal roosting in a suburban population of Torresian crows (Corvus orru)	Landscape and Urban Planning	NA	NA	NA	Species	Exotic species- autecology
136	Fanelli, Giuliano; Battisti, Corrado	2014	Comparing disturbance-sensitivity between plants and birds: a fine-grained analysis in a suburban remnant wetland	Israel Journal of Ecology & Evolution	NA	NA	NA	Community	Environment- seasonality, Method- other
137	Fang, Wei-ta; Chu, Hone-jay; Cheng, Bai-you	2009	Modeling waterbird diversity in irrigation ponds of Taoyuan, Taiwan using an artificial neural network approach	Paddy and Water Environment	NA	NA	NA	Community	Environment- macro, meso
138	Farmer, Michael C.; Wallace, Mark C.; Shiroya, Michael	2013	Bird diversity indicates ecological value in urban home prices	Urban Ecosystems	NA	NA	NA	Community	Analysis- ecological indicators; Human impacts- socioeconomics
139	Farwell, Laura S.; Marzluff, John M.	2013	A new bully on the block: Does urbanization promote Bewick’s wren (Thryomanes bewickii) aggressive exclusion of Pacific wrens (Troglodytes pacificus)?	Biological Conservation	NA	NA	NA	Community	Competition- macro
140	Fazal, S.; Ali, Z.; Manzoor, F.; Nazir, A.	2014	A Study on the Avian (passerine) Diversity of Lahore	Journal of Animal and Plant Sciences	NA	NA	NA	Community	Environment- macro, meso, micro
141	Ferenc, Michal; Sedláček, Ondřej; Fuchs, Roman	2014	How to improve urban greenspace for woodland birds: site and local-scale determinants of bird species richness	Urban Ecosystems	EBCC Atlas of European Breeding Birds	Primary	Collegial	Community	Human impacts- urbanization; Analysis- species-area
142	Ferenc, Michal; Sedláček, Ondřej; Fuchs, Roman; Dinetti, Marco; Fraissinet, Maurizio; Storch, David	2014	Are cities different? Patterns of species richness and beta diversity of urban bird communities and regional species assemblages in Europe: Urban bird species richness and beta diversity	Global Ecology and Biogeography	NA	NA	NA	Community	Environment- meso, micro
143	Fernández-Juricic, Esteban; Poston, Rachael; De Collibus, Karin; Morgan, Timothy; Bastain, Bret; Martin, Cyndi; Jones, Kacy; Treminio, Ronald	2005	Microhabitat selection and singing behavior patterns of male house finches (Carpodacus mexicanus) in urban parks in a heavily urbanized landscape in the Western US	Urban Habitats	NA	NA	NA	Species	Environment- meso, micro
144	Ficetola, Gentile Francesco; Sacchi, Roberto; Scali, Stefano; Gentilli, Augusto; De Bernardi, Fiorenza; Galeotti, Paolo	2007	Vertebrates respond differently to human disturbance: implications for the use of a focal species approach	Acta Oecologica	NA	NA	NA	Community	Human impacts- disturbance; Multi-taxa- other
145	Filippi-Codaccioni, Ondine; Clobert, Jean; Julliard, Romain	2009	Urbanisation effects on the functional diversity of avian agricultural communities	Acta Oecologica	NA	NA	NA	Community	Environment- macro
146	Filippi-Codaccioni, Ondine; Devictor, Vincent; Clobert, Jean; Julliard, Romain	2008	Effects of age and intensity of urbanization on farmland bird communities	Biological Conservation	NA	NA	NA	Community	Environment- macro, Methods- other; Analysis- functional guilds, homogenization
147	Fitzgerald, Trina M.; van Stam, Elisabeth; Nocera, Joseph J.; Badzinski, Debra S.	2014	Loss of nesting sites is not a primary factor limiting northern Chimney Swift populations	Population Ecology	Ontario SwiftWatch; Questionnaire- open	Primary	Contributional	Species	Breeding- micro
148	Fleishman, Erica; Donnelly, Roarke; Fay, John P.; Reeves, Rick	2007	Applications of nestedness analyses to biodiversity conservation in developing landscapes	Landscape and Urban Planning	NA	NA	NA	Community	Analysis- nestedness
149	Fontana, Carla Suertegaray; Burger, Maria Inês; Magnusson, William E.	2011	Bird diversity in a subtropical South-American City: effects of noise levels, arborisation and human population density	Urban Ecosystems	NA	NA	NA	Community	Environment- meso, micro; Human impacts- socioeconomics
150	Fontana, Simone; Sattler, Thomas; Bontadina, Fabio; Moretti, Marco	2011	How to manage the urban green to improve bird diversity and community structure	Landscape and Urban Planning	NA	NA	NA	Community	Environment- micro
151	Ford, Michelle; Flaspohler, David, J.	2010	Scale-dependent response by breeding songbirds to residential development along Lake Superior	The Wilson Journal of Ornithology	NA	NA	NA	Community	Environment- macro, meso
152	Forrest, Andrew; St. Clair, Colleen Cassady	2006	Effects of dog leash laws and habitat type on avian and small mammal communities in urban parks	Urban Ecosystems	NA	NA	NA	Community	Human impacts- pets
153	Forys, Elizabeth A.; Borboen-Abrams, Monique	2006	Roof-Top Selection by Least Terns in Pinellas County, Florida	Waterbirds: The International Journal of Waterbird Biology	Trained volunteers	Primary	Contributional	Species	Breeding- meso, micro
154	Franco, Aldina M. A.; Marques, João T.; Sutherland, William J.	2005	Is nest-site availability limiting Lesser Kestrel populations? A multiple scale approach	Ibis	NA	NA	NA	Species	Breeding- macro, meso, micro
155	François, Chiron; Alexandre, Lee; Julliard, Romain	2008	Effects of landscape urbanization on magpie occupancy dynamics in France	Landscape Ecology	French Breeding Bird Survey	Primary	Collaborative	Species	Autecology- urbanisation
156	Fraterrigo, Jennifer M.; Wiens, John A.	2005	Bird communities of the Colorado Rocky Mountains along a gradient of exurban development	Landscape and Urban Planning	NA	NA	NA	Community	Environment- macro, Analysis- foraging guilds, nesting guilds
157	French, K.; Major, R.; Hely, K.	2005	Use of native and exotic garden plants by suburban nectarivorous birds	Biological Conservation	NA	NA	NA	Community	Behaviour- diet, foraging
158	Fuller, Richard A.; Tratalos, Jamie; Gaston, Kevin J.	2009	How many birds are there in a city of half a million people?	Diversity and Distributions	The new atlas of breeding birds in Britian and Ireland 1988-1991) by Gibbons et al. 1993.	Primary	Collegial	Community	Environment- macro, Method- other
159	Fuller, Richard A.; Warren, Philip H.; Armsworth, Paul R.; Barbosa, Olga; Gaston, Kevin J.	2008	Garden bird feeding predicts the structure of urban avian assemblages: Garden bird feeding and avian assemblages	Diversity and Distributions	NA	NA	NA	Community	Human impacts- feeding
160	Fuller, Robin M.; Devereux, Bernard J.; Gillings, Simon; Amable, Gabriel S.	2005	Indices of bird-habitat preference from field surveys of birds and remote sensing of land cover: a study of south-eastern England with wider implications for conservation and biodiversity assessment	Global Ecology and Biogeography	NA	NA	NA	Community	Population- size
161	Gagne, Sara A.; Fahrig, Lenore	2011	Do birds and beetles show similar responses to urbanization?	Ecological Applications	NA	NA	NA	Community	Human impacts- urbanization
162	Gagné, Sara A.; Fahrig, Lenore	2010	The trade-off between housing density and sprawl area: Minimising impacts to forest breeding birds	Basic and Applied Ecology	NA	NA	NA	Community	Environment- macro; Multi-taxa- surrogates
163	Galbraith, Josie A.; Clout, Mick N.; Hauber, Mark E.	2014	Nest-site use by an introduced parrot in New Zealand	Emu	NA	NA	NA	Species	Autecology- urbanisation
164	Galbreath, Dana M.; Ichinose, Tomohiro; Furutani, Tomoyuki; Yan, Wanglin; Higuchi, Hiroyoshi	2014	Urbanization and its implications for avian aggression: a case study of urban black kites (Milvus migrans) along Sagami Bay in Japan	Landscape Ecology	NA	NA	NA	Species	Enviornment- macro, Competition- micro
165	Garaffa, Pablo I.; Filloy, Julieta; Bellocq, M. Isabel	2009	Bird community responses along urban–rural gradients: Does the size of the urbanized area matter?	Landscape and Urban Planning	NA	NA	NA	Community	Human impacts- urbanization
166	Gatesire, T.; Nsabimana, D.; Nyiramana, A.; Seburanga, J. L.; Mirville, M. O.	2014	Bird Diversity and Distribution in relation to Urban Landscape Types in Northern Rwanda	The Scientific World Journal	NA	NA	NA	Community	Environment- meso
167	Geerts, S.; Pauw, A.	2012	The cost of being specialized: Pollinator limitation in the endangered geophyte Brunsvigia litoralis (Amaryllidaceae) in the Cape Floristic Region of South Africa	South African Journal of Botany	NA	NA	NA	Community	Plant-animal interactions- pollination
168	Gehlbach, Frederick R.	2012	Eastern Screech-Owl Responses to Suburban Sprawl, Warmer Climate, and Additional Avian Food in Central Texas	The Wilson Journal of Ornithology	NA	NA	NA	Species	Breeding- meso, micro
169	Gelb, Yigal; Delacretaz, Nicole	2006	Avian window strike mortality at an urban office building	The Kingbird	Project Safe Flight; trained volunteers	Primary	Contributional	Community	Human impacts- BWC
170	Giling, Darren; Reina, Richard D.; Hogg, Zoe	2008	Anthropogenic influence on an urban colony of the little penguin Eudyptula minor	Marine and Freshwater Research	NA	NA	NA	Species	Environment- micro, Breeding- micro, Human impacts- physical disturbance
171	Glennon, M; Porter, W	2005	Effects of land use management on biotic integrity: An investigation of bird communities	Biological Conservation	New York State Breeding Bird Atlas	Primary	Collegial	Community	Environment- macro; Analysis- ecological indicators
172	González-Oreja, José Antonio	2011	Birds of different biogeographic origins respond in contrasting ways to urbanization	Biological Conservation	NA	NA	NA	Community	Environment- meso, micro
173	González-Oreja, José Antonio; Barillas-Gómez, Ana Laura; Bonache-Regidor, Carolina; Buzo-Franco, Daniela; García-Guzmán, Jerónimo; Hernández-Santín, Lorna	2012	Does Habitat Heterogeneity Affect Bird Community Structure in Urban Parks?	Urban bird ecology and conservation	NA	NA	NA	Species	Human impacts- urbanization, Analysis- adaptive guilds
174	González-Oreja, José Antonio; De La Fuente-Díaz-Ordaz, Arturo Andrés; Hernández-Santín, Lorna; Bonache-Regidor, Carolina; Buzo-Franco, Daniela	2012	Can human disturbance promote nestedness? Songbirds and noise in urban parks as a case study	Landscape and Urban Planning	NA	NA	NA	Community	Environment- meso, micro, Analysis- nestedness
175	Grandmaison, David D.; Niemi, Gerald J.	2007	Local and landscape influence on red-winged blackbird (Agelaius phoeniceus) nest success in Great Lakes coastal wetlands	Journal of Great Lakes Research	NA	NA	NA	Species	Breeding- meso, micro
176	Grarock, Kate; Tidemann, Christopher R.; Wood, Jeffrey T.; Lindenmayer, David B.	2014	Are invasive species drivers of native species decline or passengers of habitat modification? A case study of the impact of the common myna (Acridotheres tristis) on Australian bird species	Austral Ecology	NA	NA	NA	Community	Exotic species- effects
177	Guerena, Katherine B.; Castelli, Paul M.; Nichols, Theodore C.; Williams, Christopher K.	2014	Spatially-explicit land use effects on nesting of Atlantic Flyway resident Canada geese in New Jersey	Wildlife Biology	NA	NA	NA	Species	Environment- Macro, Meso, Micro
178	Hager, Stephen B.; Cosentino, Bradley J.; McKay, Kelly J.	2012	Scavenging affects persistence of avian carcasses resulting from window collisions in an urban landscape	Journal of Field Ornithology	NA	NA	NA	Community	Human impacts- BWC
179	Hager, Stephen B.; Cosentino, Bradley J.; McKay, Kelly J.; Monson, Cathleen; Zuurdeeg, Walt; Blevins, Brian	2013	Window Area and Development Drive Spatial Variation in Bird-Window Collisions in an Urban Landscape	PLoS ONE	NA	NA	NA	Community	Human impacts- BWC
180	Hager, Stephen B.; Craig, Matthew E.	2014	Bird-window collisions in the summer breeding season	PeerJ	NA	NA	NA	Community	Human impacts- BWC
181	Hager, Stephen B.; Trudell, Heidi; McKay, Kelly J.; Crandall, Stephanie M.; Mayer, Lance	2008	Bird density and mortality at windows	The Wilson Journal of Ornithology	NA	NA	NA	Community	Human impacts- BWC
182	Hamao, S.; Watanabe, M.; Mori, Y.	2011	Urban noise and male density affect songs in the great tit Parus major	Ethology Ecology & Evolution	NA	NA	NA	Species	Environment- micro
183	Hanson, A.	2008	Chemical limnology and waterbird use of an urban constructed wetland	Acta Zool. Acad. Sci. Hun	NA	NA	NA	Community	Community trends- short; Breeding- others
184	Harper, Michael J.; McCarthy, Michael A.; van der Ree, Rodney	2005	The use of nest boxes in urban natural vegetation remnants by vertebrate fauna	Wildlife Research	NA	NA	NA	Species	Human impacts- restoration
185	Hashimoto, Hiroshi; Natuhara, Yosihiro; Morimoto, Yukihiro	2005	A habitat model for Parus major minor using a logistic regression model for the urban area of Osaka, Japan	Landscape and Urban Planning	NA	NA	NA	Species	Environment-macro, species distribution modeling
186	Haythorpe, Kathryn M.; Burke, Darren; Sulikowski, Danielle	2014	The native versus alien dichotomy: relative impact of native noisy miners and introduced common mynas	Biological invasions	NA	NA	NA	Community	Environment- macro
187	Hedblom, Marcus; Söderström, Bo	2010	Landscape effects on birds in urban woodlands: an analysis of 34 Swedish cities: Birds in Swedish urban woodlands	Journal of Biogeography	NA	NA	NA	Community	Environment- macro, meso, Analysis- foraging guilds, nesting guilds, residency guilds
188	Hepinstall, Jeffrey A.; Alberti, Marina; Marzluff, John M.	2008	Predicting land cover change and avian community responses in rapidly urbanizing environments	Landscape Ecology	NA	NA	NA	Community	Species distribution modeling- simulation
189	Hernández-Brito, Dailos; Carrete, Martina; Popa-Lisseanu, Ana G.; Ibáñez, Carlos; Tella, José L.	2014	Crowding in the City: Losing and Winning Competitors of an Invasive Bird	PLoS ONE	NA	NA	NA	Community	Behaviour- predation evasion
190	Hernández-Brito, Dailos; Luna, Álvaro; Carrete, Martina; Tella, José Luis	2014	Alien rose-ringed parakeets ( Psittacula krameri ) attack black rats ( Rattus rattus ) sometimes resulting in death	Hystrix, the Italian Journal of Mammalogy	NA	NA	NA	Species	Competition- micro, Breeding- micro, Exotic species- effects
191	Hetmanski, Tomasz; Barkowska, Miloslawa	2007	Density and age of breeding pairs influence feral pigeon, Columba livia reproduction	Folia Zoologica	NA	NA	NA	Species	Breeding- others
192	Hetmański, Tomasz; Bocheński, Marcin; Tryjanowski, Piotr; Skórka, Piotr	2011	The effect of habitat and number of inhabitants on the population sizes of feral pigeons around towns in northern Poland	European Journal of Wildlife Research	NA	NA	NA	Species	Exotic species- autecology
193	Heyman, Erik	2010	Clearance of understory in urban woodlands: Assessing impact on bird abundance and diversity	Forest Ecology and Management	NA	NA	NA	Community	Environment- micro, BACI- full
194	Hinsley, Shelley A.; Hill, Ross A.; Bellamy, Paul E.; Harrison, Nancy M.; Speakman, John R.; Wilson, Andrew K.; Ferns, Peter N.	2008	Effects of structural and functional habitat gaps on breeding woodland birds: working harder for less	Landscape Ecology	NA	NA	NA	Species	Breeding- meso, micro
195	Hodgkison, S. C.; Hero, J. -M.; Warnken, J.	2007	The conservation value of suburban golf courses in a rapidly urbanising region of Australia	Landscape and Urban Planning	NA	NA	NA	Community	Environment- meso, Multi-taxa- other
196	Hodgkison, Simon; Hero, Jean-Marc; Warnken, Jan	2007	The efficacy of small-scale conservation efforts, as assessed on Australian golf courses	Biological Conservation	NA	NA	NA	Community	Environment- meso, micro, Multi-taxa- others
197	Hodgson, Patricia; French, Kristine; Major, Richard E.	2007	Avian movement across abrupt ecological edges: Differential responses to housing density in an urban matrix	Landscape and Urban Planning	NA	NA	NA	Species	Movement- edge shyness
198	Hong, Suk-Hwan; Han, Bong-Ho; Choi, Song-Hyun; Sung, Chan Yong; Lee, Kyong-Jae	2013	Planning an ecological network using the predicted movement paths of urban birds	Landscape and Ecological Engineering	NA	NA	NA	Species	Environment- micro
199	Hong, Suk-Hwan; Kim, Ji-Suk; Ki, Kyong-Seok; Park, Seok-Gon; Kurosawa, Kiyoshi	2013	Woodpeckers Appearance and Forest Vegetation Type in Urban Forests of Seoul Area, Korea	Journal of the Faculty of Agriculture Kyushu University	NA	NA	NA	Community	Habitat fragmentation- mitigation
200	Hostetler, Mark; Duncan, Scot; Paul, John	2005	Post-Construction Effects of an Urban Development on Migrating, Resident, and Wintering Birds	Southeastern Naturalist	NA	NA	NA	Community	BACI- partial, Analysis- residency guilds, Human impacts- habitat destruction
201	Houston, C. Stuart; Terry, Brenton; Blom, Michael; Stoffel, Marten J.	2007	Turkey Vulture Nest Success in Abandoned Houses in Saskatchewan	The Wilson Journal of Ornithology	NA	NA	NA	Species	Breeding- macro, Autecology- urbanisation
202	Hudson, Marie-Anne R.; Bird, David M.	2009	Recommendations for design and management of golf courses and green spaces based on surveys of breeding bird communities in Montreal	Landscape and Urban Planning	NA	NA	NA	Community	Environment- meso, micro
203	Huhta, Esa; Sulkava, Pekka	2014	The Impact of Nature-Based Tourism on Bird Communities: A Case Study in Pallas-Yllästunturi National Park	Environmental Management	NA	NA	NA	Community	Environment- Macro, Analysis- nesting guilds, adaptive guilds
204	Husté, Aurélie; Boulinier, Thierry	2007	Determinants of local extinction and turnover rates in urban bird communities	Ecological Applications	NA	NA	NA	Community	Environment- macro, meso, guilds
205	Husté, Aurélie; Boulinier, Thierry	2011	Determinants of bird community composition on patches in the suburbs of Paris, France	Biological Conservation	NA	NA	NA	Community	Environment- meso, Analysis- residency guilds
206	Husté, Aurélie; Selmi, Slaheddine; Boulinier, Thierry	2006	Bird communities in suburban patches near Paris: determinants of local richness in a highly fragmented landscape	Ecoscience	NA	NA	NA	Community	Environment- macro, meso, micro; Analysis- species area
207	Ibáñez-Álamo, Juan Diego; Soler, Manuel	2010	Does urbanization affect selective pressures and life-history strategies in the common blackbird (Turdus merula L.)?	Biological Journal of the Linnean Society	NA	NA	NA	Species	Breeding- macro, predation
208	Ifran, Natalia Rebolo; Fiorini, Vanina Dafne	2010	European Starling (Sturnus vulgaris): population density and interactions with native species in Buenos Aires urban parks	Ornitologia Neotropical	NA	NA	NA	Species	Competition- micro, Exotic species- autecology, Population- size
209	Ikin, Karen; Barton, Philip S.; Knight, Emma; Lindenmayer, David B.; Fischer, Joern; Manning, Adrian D.	2014	Bird community responses to the edge between suburbs and reserves	Oecologia	NA	NA	NA	Community	Environment- meso, Analysis- foraging guilds, nesting guilds
210	Ikin, Karen; Beaty, R. Matthew; Lindenmayer, David B.; Knight, Emma; Fischer, Joern; Manning, Adrian D.	2013	Pocket parks in a compact city: how do birds respond to increasing residential density?	Landscape Ecology	NA	NA	NA	Community	Environment- micro, Analysis- adaptive guilds
211	Ikin, Karen; Knight, Emma; Lindenmayer, David B.; Fischer, Joern; Manning, Adrian D.	2012	Linking bird species traits to vegetation characteristics in a future urban development zone: implications for urban planning	Urban Ecosystems	NA	NA	NA	Community	Environment- meso, Analysis- foraging guilds, nesting guilds
212	Ikin, Karen; Knight, Emma; Lindenmayer, David B.; Fischer, Joern; Manning, Adrian D.	2013	The influence of native versus exotic streetscape vegetation on the spatial distribution of birds in suburbs and reserves	Diversity and Distributions	NA	NA	NA	Community	Movement- edge shyness, Analysis- functional traits
213	Imai, Haruka; Nakashizuka, Tohru	2010	Environmental factors affecting the composition and diversity of avian community in mid- to late breeding season in urban parks and green spaces	Landscape and Urban Planning	NA	NA	NA	Community	Environment- meso, micro, Analysis- foraging guilds, nesting guilds
214	Indykiewicz, Piotr	2005	Factors determining number fluctuations and variation of the breeding success of an urban population of the Black-headed Gull Larus ridibundus (N-Poland)	Folia biologica	NA	NA	NA	Species	Breeding- others
215	Innes, John G.; Spurr, Eric B.; Arnold, Greg; Morgan, Dai KJ; Waas, Joseph R.; Watts, Corinne	2012	Using five-minute bird counts to study magpie (Gymnorhina tibicen) impacts on other birds in New Zealand	New Zealand Journal of Ecology	NA	NA	NA	Community	BACI- full, Exotic species- effects
216	Isaac, Bronwyn; Cooke, Raylene; Ierodiaconou, Daniel; White, John	2014	Does urbanization have the potential to create an ecological trap for powerful owls (Ninox strenua)?	Biological Conservation	Department of Environment and Primary Industries (DEPI) Atlas of Wildlife and Birdlife Australia (BA) Atlas.	Secondary	Collegial	Species	Environment- macro
217	Isaac, Bronwyn; White, John; Ierodiaconou, Daniel; Cooke, Raylene	2013	Response of a cryptic apex predator to a complete urban to forest gradient	Wildlife Research	Birdlife Australia (BA) and Department of Environment and Primary Industries (DEPI) Wildlife Atlas	Secondary	Collegial	Species	Species distribution modeling- current
218	Jackson, Allyson K.; Froneberger, Joshua P.; Cristol, Daniel A.	2013	Habitat near nest boxes correlated with fate of eastern bluebird fledglings in an urban landscape	Urban Ecosystems	NA	NA	NA	Species	Breeding- micro
219	Jadczyk, Piotr; Drzeniecka-Osiadacz, Anetta	2013	Feeding strategy of wintering rooks Corvus frugilegus L. in urban habitats	Pol. J. Ecol	NA	NA	NA	Species	Behaviour- foraging, Environment- meso
220	Jankowiak, Lukasz; Pietruszewska, Hanna; Wysocki, Dariusz	2014	Weather conditions and breeding season length in blackbird (Turdus merula)	FOLIA ZOOLOGICA	NA	NA	NA	Species	Breeding- macro, Phenology- climate
221	Jiguet, Frédéric; Devictor, Vincent; Julliard, Romain; Couvet, Denis	2012	French citizens monitoring ordinary birds provide tools for conservation and ecological sciences	Acta Oecologica	French Breeding Bird Survey	Primary	Collaborative	Species	Environment- macro; Population trends- long; Analysis- homogenization
222	Jokimäki, Jukka; Kaisanlahti-Jokimäki, Marja-Liisa	2012	Residential areas support overwintering possibilities of most bird species	Annales Zoologici Fennici	NA	NA	NA	Community	Environment- meso, micro, seasonality
223	Jokimäki, Jukka; Kaisanlahti-Jokimäki, Marja-Liisa	2012	The role of residential habitat type on the temporal variation of wintering bird assemblages in northern Finland	Ornis Fenn	NA	NA	NA	Species	Breeding- macro, predation
224	Jokimäki, Jukka; Kaisanlahti-Jokimäki, Marja-Liisa; Sorace, Alberto; Fernández-Juricic, Esteban; Rodriguez-Prieto, Iñaki; Jimenez, Maria Dolores	2005	Evaluation of the “safe nesting zone” hypothesis across an urban gradient: a multi-scale study	Ecography	NA	NA	NA	Community	Environment- meso, seasonality, Human impacts- feeding
225	Jones, Stephen G.; Gordon, David H.; Phillips, Gary M.; Richardson, Bruce R. D.	2005	Avian community response to a golf-course landscape unit gradient	Wildlife Society Bulletin	NA	NA	NA	Community	Breeding-macro, meso; Analysis- breeding guilds
226	Julliard, Romain; Clavel, Joanne; Devictor, Vincent; Jiguet, Frédéric; Couvet, Denis	2006	Spatial segregation of specialists and generalists in bird communities	Ecology Letters	French Breeding Bird Survey	Primary	Collaborative	Community	Other
227	Kalinowski, Ryan S.; Johnson, Matthew D.	2010	Influence of Suburban Habitat on a Wintering Bird Community in Coastal Northern California	Condor	NA	NA	NA	Community	Environment- meso, micro, seasonality
228	Kang, Wanmo; Lee, Dowon; Park, Chan-Ryul	2012	Nest distribution of magpies Pica pica sericea as related to habitat connectivity in an urban environment	Landscape and Urban Planning	NA	NA	NA	Species	Habitat fragmentation- effects
229	Kark, Salit; Iwaniuk, Andrew; Schalimtzek, Adam; Banker, Eran	2007	Living in the city: can anyone become an ‘urban exploiter'?	Journal of Biogeography	NA	NA	NA	Species	Analysis- adaptive guilds
230	Kath, Jarrod; Maron, Martine; Dunn, Peter K.	2009	Interspecific competition and small bird diversity in an urbanizing landscape	Landscape and Urban Planning	NA	NA	NA	Community	Environment- macro, meso, micro
231	Kelleher, Katherine M.; O'Halloran, John	2007	Influence of nesting habitat on breeding Song Thrushes Turdus philomelos: Capsule Habitat significantly influences nest-site choice, breeding output and daily nest failure rates in Song Thrushes.	Bird Study	NA	NA	NA	Species	Breeding- micro
232	Keller, Gregory S.; Avery, Julian D.	2014	Avian Use of Isolated Cottonwood, Tamarisk, and Residential Patches of Habitat During Migration on the High Plains of New Mexico	The Southwestern Naturalist	NA	NA	NA	Community	Environment- macro, seasonality
233	Kent, Rafi; Bar-Massada, Avi; Carmel, Yohay	2014	Bird and mammal species composition in distinct geographic regions and their relationships with environmental factors across multiple spatial scales	Ecology and Evolution	Global Biodiversity Information Facility	Primary	Collegial	Community	Human impacts- urbanization
234	Kéry, Marc; Schmid, Hans	2005	Estimating species richness: calibrating a large avian monitoring programme: Species richness estimation	Journal of Applied Ecology	Swiss breeding bird survey (BDM module)	Primary	Collaborative	Community	Method- occurrence
235	Khera, N.; Mehta, V.; Sabata, B.C.	2009	Interrelationship of birds and habitat features in urban greenspaces in Delhi, India	Urban Forestry & Urban Greening	NA	NA	NA	Community	Environment- micro
236	Kiat, Yossef; Perlman, Gidon; Balaban, Amir; Leshem, Yossi; Izhaki, Ido; Charter, Motti	2008	Feeding specialization of urban Long-eared Owls, Asio otus (Linnaeus, 1758), in Jerusalem, Israel	Zoology in the Middle East	NA	NA	NA	Species	Behaviour- diet
237	Kim, Jungsoo; Chae, Jinhwak; Koo, Tae-Hoe	2007	Variation in Bird Diversity in Relation to Habitat Size in the Urban Landscape of Seoul, South Korea	Acta Ornithologica	NA	NA	NA	Community	Environment- meso, micro, Multi-taxa- others; Analysis- species-area
238	Kim, Sanha; Srygley, Robert B.; Lee, June Yong; Lee, Sang-im; Choe, Jae C.	2012	Urban and natural components of Korean magpie (Pica pica sericea) territories and their effects on prey density	Polish Journal of Ecology	NA	NA	NA	Species	Environment- meso, Breeding- meso
239	Klem Jr, Daniel; Farmer, Christopher J.; Delacretaz, Nicole; Gelb, Yigal; Saenger, Peter G.	2009	Architectural and landscape risk factors associated with bird-glass collisions in an urban environment	The Wilson Journal of Ornithology	NA	NA	NA	Community	Human impacts- BWC
240	Knapp, Sonja; Kühn, Ingolf; Mosbrugger, Volker; Klotz, Stefan	2008	Do protected areas in urban and rural landscapes differ in species diversity?	Biodiversity and Conservation	NA	NA	NA	Community	Multi-taxa- others
241	Kopij, Grzegorz; Liven-Schulman, Ifat	2012	Diet of the Lesser Kestrel, Falco naumanni, in Israel	Zoology in the Middle East	NA	NA	NA	Species	Behaviour- diet
242	Kopij, Grzegorz; others	2009	Segregation in sympatrically nesting Red-winged Starling Onychognathus morio (L.) and European Starling Sturnus vulgaris L.	Polish Journal of Ecology	NA	NA	NA	Community	Competition- macro; Exotic species- effects
243	Kopij, Grzegorz; Symes, Craig T.; Bruyns, Robin	2014	Dietary Overlap of Co-Occurring Barn Owl Tyto Alba Scopoli and Spotted Eagle Owl Bubo Africanus Temminck in Urban and Rural Environments	Polish Journal of Ecology	NA	NA	NA	Community	Behaviour- diet
244	Krojerová-Prokesová, Jarmila; Baranceková, Miroslava; Símová, Petra; Sálek, Miroslav; Andera, Milos; Bejcek, Vladimír; Hanák, Vladimír; Hanel, Lubomír; Lusk, Stanislav; Mikátová, Blanka; Moravec, Jirí; Stastny, Karel; Zima, Jan	2008	Species richness of vertebrates in the Czech Republic	Folia Zoologica	Czech Republic biodiversity atlas	Primary	Collegial	Community	Species distribution modeling- current; Environment- macro; Multi-taxa- others
245	Krystofkova, Milena; Fousova, Petra; Exnerova, Alice	2011	Nestling diet of the Common Magpie (Pica pica) in urban and agricultural habitats	Ornis Fennica	NA	NA	NA	Species	Breeding- macro, Behaviour- diet, foraging
246	Kubacka, Justyna; Zmihorski, Michal; Mirski, Pawe\l; Rejt, Lukasz	2010	Central-place foraging in an urban landscape: body mass of common voles (Microtus arvalis Pall.) caught by breeding kestrels (Falco tinnunculus L.) is positively correlated with availability of hunting sites.	Polish Journal of Ecology	NA	NA	NA	Species	Behaviour- diet
247	Kubetzki, Ulrike; Garthe, Stefan	2007	Nests with a View: Distribution, Nest Habitats and Diets of Roof-Breeding Common Gulls (Larus canus) in Northern Germany	Waterbirds: The International Journal of Waterbird Biology	NA	NA	NA	Species	Breeding- others
248	Kubler, S.; Kupko, S.; Zeller, U.	2005	The kestrel (Falco tinnunculus L.) in Berlin: investigation of breeding biology and feeding ecology	Journal of Ornithology	NA	NA	NA	Species	Behaviour- diet, Breeding- macro
249	Kudo, Takuma; Ozaki, Kenichi; Takao, Gen; Sakai, Tomotake; Yonekawa, Hiroshi; Ikeda, Kazuhiko	2005	Landscape Analysis of Northern Goshawk Breeding Home Range in Northern Japan	The Journal of Wildlife Management	NA	NA	NA	Species	Environment- macro, meso, Species distribution modeling- current
250	Kuranov, B. D.	2009	Nest biology of urban populations of cavity-nesting birds	Contemporary Problems of Ecology	NA	NA	NA	Species	Breeding- others
251	La Sorte, F. A.; Lee, T. M.; Wilman, H.; Jetz, W.	2009	Disparities between observed and predicted impacts of climate change on winter bird assemblages	Proceedings of the Royal Society B: Biological Sciences	NA BBS	Primary	Collaborative	Community	Community trends- long; Analysis- homogenization
252	La Sorte, Frank A.; Boecklen, William J.	2005	Changes in the diversity structure of avian assemblages in North America	Global Ecology and Biogeography	Christmas Bird Count, National Audubon Society	Primary	Collegial	Community	Human impacts- urbanization
253	Laaksonen, Toni; Lehikoinen, Aleksi	2013	Population trends in boreal birds: Continuing declines in agricultural, northern, and long-distance migrant species	Biological Conservation	Methods for bird monitoring in Finland http://www.luomus.fi/seurannat/methods.htm	Primary	Contributional	Species	Analysis- residency guilds, adaptive guilds
254	Langston, R. H. W.; Liley, D.; Murison, G.; Woodfield, E.; Clarke, R. T.	2007	What effects do walkers and dogs have on the distribution and productivity of breeding European Nightjar Caprimulgus europaeus?	Ibis	NA	NA	NA	Species	Human impacts- physical disturbance
255	Lantz, Van; Martínez-Espiñeira, Roberto	2008	Testing the Environmental Kuznets Curve Hypothesis with Bird Populations as Habitat-Specific Environmental Indicators: Evidence from Canada	Conservation Biology	Canada BBS	Primary	Collaborative	Community	Human impacts- socioeconomic factors; Trends- population
256	Latta, Steven C.; Musher, Lukas J.; Latta, Krista N.; Katzner, Todd E.	2013	Influence of human population size and the built environment on avian assemblages in urban green spaces	Urban Ecosystems	NA	NA	NA	Community	Environment- meso
257	Lee, Jangho; Kwak, Inn-Sil; Lee, Eungkyoung; Kim, Kyung A.	2007	Classification of breeding bird communities along an urbanization gradient using an unsupervised artificial neural network	Ecological Modelling	NA	NA	NA	Species	Environment- meso, micro
258	Lee, Myung-Bok; Carroll, John P.	2014	Relative importance of local and landscape variables on site occupancy by avian species in a pine forest, urban, and agriculture matrix	Forest Ecology and Management	NA	NA	NA	Community	Environment- macro, guilds
259	Lee, Sang-Don; Ellwood, Elizabeth R.; Park, Se-young; Primack, Richard B.	2011	Late-arriving barn swallows linked to population declines	Biological Conservation	NA	NA	NA	Species	Phenology- climate
260	Lepczyk, Christopher A.	2005	Integrating published data and citizen science to describe bird diversity across a landscape: Integrating data to describe bird diversity	Journal of Applied Ecology	Birds of Washtenaw County, Christmas Bird Counts, Michigan Breeding Bird Atlas, North American Breeding Bird Survey	Primary	Collegial; Collaborative	Community	Method- occurrence
261	Lerman, Susannah B.; Nislow, Keith H.; Nowak, David J.; DeStefano, Stephen; King, David I.; Jones-Farrand, D. Todd	2014	Using urban forest assessment tools to model bird habitat potential	Landscape and Urban Planning	eBird	Primary	Collegial	Community	Species distribution modeling- current
262	Leston, Lionel F.V.; Rodewald, Amanda D.	2006	Are urban forests ecological traps for understory birds? An examination using Northern cardinals	Biological Conservation	NA	NA	NA	Species	Human impacts- ecological traps
263	Leveau, Carlos M.; Leveau, Lucas M.	2005	Avian community response to urbanization in the Pampean region, Argentina	Ornitol. Neotrop	NA	NA	NA	Community	Environment-macro, micro, Analysis- nesting guilds
264	Leveau, Lucas M.	2013	Bird traits in urban-rural gradients: how many functional groups are there?	Journal of Ornithology	NA	NA	NA	Community	Environment- seasonality
265	Leveau, Lucas M.	2008	Dynamics of nectarivory in the house sparrow in an urban environment	Ornitol Neotrop	NA	NA	NA	Species	Behaviour- diet
266	Leveau, Lucas M.; Leveau, Carlos M.	2012	The role of urbanization and seasonality on the temporal variability of bird communities	Landscape and Urban Planning	NA	NA	NA	Community	Environment- macro, Methods- other
267	Lin, Tao; Coppack, Timothy; Lin, Qing-xian; Kulemeyer, Christoph; Schmidt, Andreas; Behm, Holger; Luo, Tao	2012	Does avian flight initiation distance indicate tolerance towards urban disturbance?	Ecological Indicators	Taiwan Bird Record data base of the Wild Bird Federation of Taiwan (WBFT)	Primary	Collegial	Community	Species distribution modeling- current
268	Lin, Yun-Bin; Lin, Yu-Pin; Fang, Wei-Ta	2008	Mapping and assessing spatial multiscale variations of birds associated with urban environments in metropolitan Taipei, Taiwan	Environmental Monitoring and Assessment	Taiwan Bird Record Database	Primary	Collegial	Community	Species distribution modeling- current
269	Lin, Yu-Pin; Chang, Chi-Ru; Chu, Hone-Jay; Cheng, Bai-You	2011	Identifying the spatial mixture distribution of bird diversity across urban and suburban areas in the metropolis: A case study in Taipei Basin of Taiwan	Landscape and Urban Planning	Taiwan Bird Record database of the Wild Bird Federation of Taiwan (WBFT)	Primary	Collegial	Community	Species distribution modeling- current
270	Lin, Yu-Pin; Yeh, Ming-Sheng; Deng, Dong-Po; Wang, Yung-Chieh	2008	Geostatistical approaches and optimal additional sampling schemes for spatial patterns and future sampling of bird diversity	Global Ecology and Biogeography	NA	NA	NA	Species	Behaviour- FID
271	Litteral, Jennifer; Wu, Jianguo	2012	Urban landscape matrix affects avian diversity in remnant vegetation fragments: Evidence from the Phoenix metropolitan region, USA	Urban Ecosystems	NA	NA	NA	Community	Environment- meso, Analysis- foraging guilds, adaptive guilds
272	Lizée, Marie-Hélène; Mauffrey, Jean-François; Tatoni, Thierry; Deschamps-Cottin, Magali	2011	Monitoring urban environments on the basis of biological traits	Ecological Indicators	NA	NA	NA	Community	Environment- macro; Analysis- foraging guilds, nesting guilds, functional traits; Multi-taxa- others
273	Loss, Scott R.; Ruiz, Marilyn O.; Brawn, Jeffrey D.	2009	Relationships between avian diversity, neighborhood age, income, and environmental characteristics of an urban landscape	Biological Conservation	NA	NA	NA	Community	Environment- macro, meso, Human impacts- socioeconomics
274	Lowe, Katie A.; Taylor, Charlotte E.; Major, Richard E.	2011	Do Common Mynas significantly compete with native birds in urban environments?	Journal of Ornithology	NA	NA	NA	Species	Exotic species- autecology
275	Lowry, Helene; Lill, Alan	2007	Ecological factors facilitating city-dwelling in red-rumped parrots	Wildlife Research	NA	NA	NA	Species	Autecology- urbanisation
276	Luck, Gary W.; Davidson, Penny; Boxall, Dianne; Smallbone, Lisa	2011	Relations between Urban Bird and Plant Communities and Human Well-Being and Connection to Nature: Urbanization and Human Well-Being	Conservation Biology	NA	NA	NA	Community	Human impacts- urbanization
277	Luck, Gary W.; Smallbone, Lisa T.	2011	The impact of urbanization on taxonomic and functional similarity among bird communities: Urbanization and community similarity	Journal of Biogeography	NA	NA	NA	Community	Human impacts- socioeconomic factors
278	Luck, Gary W.; Smallbone, Lisa T.; Sheffield, Kathryn J.	2013	Environmental and socio-economic factors related to urban bird communities	Austral Ecology	NA	NA	NA	Community	Human impacts- socioeconomic factors; urbanization
279	Ludwig, David; Iannuzzi, Jacqueline; Iannuzzi, Timothy; Shisler, Joseph	2010	Spatial and Temporal Habitat Use Patterns by Water Birds in an Urban Estuarine Ecosystem: Implications for Ecosystem Management and Restoration	Human and Ecological Risk Assessment: An International Journal	NA	NA	NA	Community	Environment- meso, micro
280	Lunardi, Vitor O.; Oliveira-Silva, Catharina C.; do Nascimento, Leandro A.; Lunardi, Diana G.	2013	Synanthropic behavior of the Neotropical palm swift Tachornis squamata ( Apodiformes: Apodidae) in the Brazilian Caatinga	Zoologia	NA	NA	NA	Species	Breeding- macro, micro
281	Luther, David; Hilty, Jodi; Weiss, Jack; Cornwall, Caitlin; Wipf, Missy; Ballard, Grant	2008	Assessing the impact of local habitat variables and landscape context on riparian birds in agricultural, urbanized, and native landscapes	Biodiversity and Conservation	Trained volunteers	Primary	Contributional	Community	Environment- macro
282	Ma, Zhijun; Gan, Xiaojing; Choi, Chiyeung; Jing, Kai; Tang, Shimin; Li, Bo; Chen, Jiakuan	2007	Wintering bird communities in newly-formed wetland in the Yangtze River estuary	Ecological Research	NA	NA	NA	Community	Analysis- foraging guilds
283	MacGregor-Fors, Ian	2008	Relation between habitat attributes and bird richness in a western Mexico suburb	Landscape and Urban Planning	NA	NA	NA	Community	Environment- meso, micro, Human imapcts- socioeconomic factors
284	MacGregor-Fors, Ian; Morales-Pérez, Lorena; Quesada, Javier; Schondube, Jorge E.	2010	Relationship between the presence of House Sparrows (Passer domesticus) and Neotropical bird community structure and diversity	Biological Invasions	NA	NA	NA	Community	Environment- meso; Analysis- adaptive guilds
285	MacGregor-Fors, Ian; Morales-Pérez, Lorena; Schondube, Jorge E.	2010	Migrating to the City: Responses of Neotropical Migrant Bird Communities to Urbanization	The Condor	NA	NA	NA	Community	Environment- micro, Analysis- foraging guilds
286	MacGregor-Fors, Ian; Morales-Pérez, Lorena; Schondube, Jorge E.	2011	Does size really matter? Species–area relationships in human settlements	Diversity and Distributions	NA	NA	NA	Community	Analysis- species-area
287	MacGregor-Fors, Ian; Ortega-Álvarez, Rubén	2011	Fading from the forest: Bird community shifts related to urban park site-specific and landscape traits	Urban Forestry & Urban Greening	NA	NA	NA	Community	Exotic species- effects
288	MacGregor-Fors, Ian; Schondube, Jorge E.	2011	Gray vs. green urbanization: Relative importance of urban features for urban bird communities	Basic and Applied Ecology	NA	NA	NA	Community	Environment- meso, micro; Analysis- residency guilds
289	MacGregor-Fors, Ian; Schondube, Jorge E.	2012	Urbanizing the wild: shifts in bird communities associated to small human settlements	Revista Mexicana de Biodiversidad	NA	NA	NA	Community	Environment- micro; Human impacts- disturbance
290	Mackenzie, Julia A.; Hinsley, Shelley A.; Harrison, Nancy M.	2014	Parid foraging choices in urban habitat and their consequences for fitness	Ibis	NA	NA	NA	Species	Behaviour- foraging, Breeding- micro
291	MacLeod, Catriona J.; Tinkler, Gwynneth; Gormley, Andrew M.; Spurr, Eric B.	2012	Measuring occupancy for an iconic bird species in urban parks	New Zealand Journal of Ecology	NA	NA	NA	Species	Method- occurrence
292	Magle, Seth B.; Salamack, Kristin A.; Crooks, Kevin R.; Reading, Richard P.	2012	Effects of habitat fragmentation and black-tailed prairie dogs on urban avian diversity	Biodiversity and Conservation	NA	NA	NA	Community	Habitat fragmentation- effects; Multi-taxa- others
293	Manhães, Marco Antônio; Loures-Ribeiro, Alan	2005	Spatial distribution and diversity of bird community in an urban area of Southeast Brazil	Brazilian Archives of Biology and Technology	NA	NA	NA	Community	Habitat fragmentation- effects
294	Marchesi, Luigi; Sergio, Fabrizio	2005	Distribution, density, diet and productivity of the Scops Owl Otus scops in the Italian Alps	Ibis	NA	NA	NA	Species	Breeding- macro, Environment-macro, Autecology- urbanization, Trends- population
295	Marciniak, Barbara; Nadolski, Jerzy; Nowakowska, Magdalena; Loga, Barbara; Bańbura, Jerzy	2007	Habitat and annual variation in arthropod abundance affects Blue Tit Cyanistes caeruleus reproduction	Acta Ornithologica	NA	NA	NA	Species	Breeding- phenology
296	Martin, John; French, Kris; Major, Richard	2010	Population and breeding trends of an urban coloniser: the Australian white ibis	Wildlife Research	NA	NA	NA	Species	Breeding- others
297	Martínez-Morales, Miguel Angel; Zuria, Iriana; Chapa-Vargas, Leonardo; MacGregor-Fors, Ian; Ortega-Álvarez, Rubén; Romero-Águila, Edgar; Carbó, Pilar	2010	BIODIVERSITY RESEARCH: Current distribution and predicted geographic expansion of the Rufous-backed Robin in Mexico: a fading endemism?	Diversity and Distributions	Global Biodiversity Information Facility	Secondary	Collegial	Species	Species distribution modeling- simulation
298	Maruyama, Pietro Kiyoshi; Mendes-Rodrigues, Clesnan; Alves-Silva, Estevão; Cunha, Amanda Ferreira	2012	Parasites in the neighbourhood: Interactions of the mistletoe Phoradendron affine (Viscaceae) with its dispersers and hosts in urban areas of Brazil	Flora - Morphology, Distribution, Functional Ecology of Plants	NA	NA	NA	Community	Plant-animal interactions- dispersal
299	Marzluff, John M.; Withey, John C.; Whittaker, Kara A.; Oleyar, M. David; Unfried, Thomas M.; Rullman, Stan; DeLap, Jack	2007	Consequences of Habitat Utilization by Nest Predators and Breeding Songbirds across Multiple Scales in an Urbanizing Landscape	The Condor	NA	NA	NA	Species; community	Breeding- macro, meso, micro, predation
300	Mason, Christopher F.	2006	Avian species richness and numbers in the built environment: can new housing developments be good for birds?	Biodiversity and Conservation	NA	NA	NA	Community	Environment- macro
301	Mason, Jamie; Moorman, Christopher; Hess, George; Sinclair, Kristen	2007	Designing suburban greenways to provide habitat for forest-breeding birds	Landscape and Urban Planning	NA	NA	NA	Community	Habitat fragmentation- mitigation
302	Mazgajski, Tomasz D.	2013	Nest site preparation and reproductive output of the European Starling (Sturnus vulgaris)	Avian Biology Research	NA	NA	NA	Species	Environment- seasonality; Phenology- migration
303	Mazgajski, Tomasz D.; ŻMIHORSKI, Michal; Halba, Ryszard; WOŹNIAK, Agnieszka	2008	Long term population trends of corvids wintering in urban parks in Central Poland	Pol. J. Ecol	NA	NA	NA	Species	Breeding- nesting habit, others
304	Mazumdar, Abhijit; Kumar, Prabhat	2014	Difference in nesting ecology of purple sunbird Nectarinia asiatica among urban and rural habitats in New Delhi, India	Avocetta	NA	NA	NA	Species	Breeding- macro, micro, predation
305	McCaffrey, Rachel E.; Mannan, R.W.	2012	How scale influences birds’ responses to habitat features in urban residential areas	Landscape and Urban Planning	NA	NA	NA	Community	Environment- meso, micro
306	McClure, Christopher J. W.; Estep, Laura K.; Hill, Geoffrey E.	2012	Effects of species ecology and urbanization on accuracy of a cover-type model: A test using GAP analysis	Landscape and Urban Planning	NA	NA	NA	Community	Species distribution modeling- current
307	McGiffin, Ashlee; Lill, Alan; Beckman, Juliey; Johnstone, Christopher P.	2013	Tolerance of human approaches by Common Mynas along an urban–rural gradient	Emu	NA	NA	NA	Species	Behaviour- FID, foraging
308	Mckinney, Richard A.; Charpentier, Michael A.; Wigand, Cathleen	2009	Assessing the wildlife habitat value of New England salt marshes: II. Model testing and validation	Environmental Monitoring and Assessment	NA	NA	NA	Community	Environment- micro
309	McKinney, Richard A.; Paton, Peter W. C.	2009	Breeding birds associated with seasonal pools in the northeastern United States	Journal of Field Ornithology	NA	NA	NA	Community	Analysis- ecological indicators
310	McKinney, Richard A.; Raposa, Kenneth B.; Cournoyer, Rose M.	2011	Wetlands as habitat in urbanizing landscapes: Patterns of bird abundance and occupancy	Landscape and Urban Planning	NA	NA	NA	Community	Environment- meso, micro
311	Meffert, Peter J.; Dziock, Frank	2013	The influence of urbanisation on diversity and trait composition of birds	Landscape Ecology	NA	NA	NA	Community	Environment- meso, micro; Human impacts- pets, disturbance, Analysis- species-area
312	Meffert, Peter J.; Dziock, Frank	2012	What determines occurrence of threatened bird species on urban wastelands?	Biological Conservation	NA	NA	NA	Community	Environment- meso, Human impacts- socioeconomics; Analysis- residency guilds
313	Meffert, Peter J.; Marzluff, John M.; Dziock, Frank	2012	Unintentional habitats: Value of a city for the wheatear (Oenanthe oenanthe)	Landscape and Urban Planning	NA	NA	NA	Species	Breeding- meso, micro
314	Meissner, Włodzimierz; Zolkos, Katarzyna	2010	Does the magpie Pica pica (L.) prefer poplars as a nesting tree in the urban environment?	Polish Journal of Ecology	NA	NA	NA	Species	Breeding- micro
315	Melles, Stephanie J.	2005	Urban bird diversity as an indicator of human social diversity and economic inequality in Vancouver, British Columbia	Urban habitats	NA	NA	NA	Community	Environment- meso, Human impacts- socioeconomics
316	Mendonça, Luciana Baza; Anjos, Luiz dos	2006	Feeding behavior of hummingbirds and perching birds on Erythrina speciosa Andrews (Fabaceae) flowers in an urban area, Londrina, Paraná, Brazil	Revista Brasileira de Zoologia	NA	NA	NA	Community	Plant-animal interactions- pollination
317	Mennechez, Gwénaëlle; Clergeau, Philippe	2006	Effect of urbanisation on habitat generalists: starlings not so flexible?	Acta Oecologica		NA	NA	Community	Breeding- macro
318	Merenlender, Adina M.; Reed, Sarah E.; Heise, Kerry L.	2009	Exurban development influences woodland bird composition	Landscape and Urban Planning	NA	NA	NA	Community	Environment- macro, guilds
319	Mikami, Osamu K.; Mikami, Katsura	2012	Structure of the Japanese avian community from city centers to natural habitats exhibits a globally observed pattern	Landscape and Ecological Engineering	NA	NA	NA	Community	Environment- Macro
320	Mikami, Osamu K.; Nagata, Hisashi	2013	No evidence of interspecific competition regulating the urban avian communities of the Kanto region, Japan	Ornithological Science	NA	NA	NA	Community	Competition- macro
321	Mikula, Peter	2014	Pedestrian density influences flight distances of urban birds	Ardea	NA	NA	NA	Species	Behaviour- diet, foraging
322	Mikula, Peter; Hromada, Martin; Albrecht, Tomáš; Tryjanowski, Piotr	2014	Nest site selection and breeding success in three Turdus thrush species coexisting in an urban environment	Acta Ornithologica	NA	NA	NA	Community	Breeding- macro, micro, predation; Competition- macro
323	Mikula, Peter; Hromada, Martin; Tryjanowski, Piotr	2013	Bats and Swifts as food of the European Kestrel (Falco Tinnunculus) in a small town in Slovakia	Ornis Fennica	NA	NA	NA	Species	Breeding- micro; Competition- macro
324	Miller, Christina; Niemi, Gerald J.; Hanowski, JoAnn M.; Regal, Ronald R.	2007	Breeding Bird Communities Across an Upland Disturbance Gradient in the Western Lake Superior Region	Journal of Great Lakes Research	NA	NA	NA	Community	Environment- macro, meso; Human impacts- urbanization
325	Milne, Robert; Bennett, Lorne	2013	Understanding landscape patterns of temporal variability in avian populations to improve environmental impact assessments	Ecological Informatics	NA	NA	NA	Community	Environment- macro; Analysis- adaptive guilds
326	Mimet, Anne; Maurel, Noëlie; Pellissier, Vincent; Simon, Laurent; Julliard, Romain	2014	Towards a unique landscape description for multi-species studies: A model comparison with common birds in a human-dominated French region	Ecological Indicators	NA	NA	NA	Community	Environment- meso; Analysis- ecological indicators; Method- others
327	Minor, Emily S.; Appelt, Christopher W.; Grabiner, Sean; Ward, Lorrie; Moreno, Alexandra; Pruett-Jones, Stephen	2012	Distribution of exotic monk parakeets across an urban landscape	Urban Ecosystems	NA	NA	NA	Community	Environment- macro, meso, micro
328	Minor, Emily; Urban, Dean	2010	Forest bird communities across a gradient of urban development	Urban Ecosystems	Questionnaire- open	Secondary	Contributional	Species	Exotic species- autecology
329	Møller, A. P.; Grim, T.; Ibanez-Alamo, J. D.; Marko, G.; Tryjanowski, P.	2013	Change in flight initiation distance between urban and rural habitats following a cold winter	Behavioral Ecology	NA	NA	NA	Species	Behaviour- FID
330	Møller, A. P.; Ibáñez-Álamo, J. D.	2012	Escape behaviour of birds provides evidence of predation being involved in urbanization	Animal Behaviour	NA	NA	NA	Species	Behaviour- FID
331	Møller, Anders Pape	2011	Song Post Height in Relation to Predator Diversity and Urbanization	Ethology	NA	NA	NA	Species	Behaviour- FID
332	Møller, Anders Pape	2012	Urban areas as refuges from predators and flight distance of prey	Behavioral Ecology	NA	NA	NA	Community	Behaviour- predation
333	Møller, Anders Pape	2010	Interspecific variation in fear responses predicts urbanization in birds	Behavioral Ecology	NA	NA	NA	Community	Behaviour- predation
334	Møller, Anders Pape; Diaz, Mario; Flensted-Jensen, Einar; Grim, Tomas; Ibáñez-Álamo, Juan Diego; Jokimäki, Jukka; Mänd, Raivo; Markó, Gábor; Tryjanowski, Piotr	2012	High urban population density of birds reflects their timing of urbanization	Oecologia	NA	NA	NA	Community	Human impacts- urbanization; Exotic species- effects
335	Møller, Anders Pape; Jokimäki, Jukka; Skorka, Piotr; Tryjanowski, Piotr	2014	Loss of migration and urbanization in birds: a case study of the blackbird (Turdus merula)	Oecologia	NA	NA	NA	Species	Behaviour- FID
336	Møller, Anders Pape; Tryjanowski, Piotr	2014	Direction of approach by predators and flight initiation distance of urban and rural populations of birds	Behavioral Ecology	Data from ad hoc observations of amateur birders	Primary	Contributional	Species	Human impacts- urbanization
337	Morand-Ferron, Julie; Lalande, Émilie; Giraldeau, Luc-Alain	2009	Large-scale Input Matching by Urban Feral Pigeons (Columba livia)	Ethology	NA	NA	NA	Species	Exotic species- autecology
338	Morimoto, Tsuyoshi; Katoh, Kazuhiro; Yamaura, Yuichi; Watanabe, Satomi	2006	Can surrounding land cover influence the avifauna in urban/suburban woodlands in Japan?	Landscape and Urban Planning	NA	NA	NA	Community	Environment- meso
339	Morrison, Catriona A.; Robinson, Robert A.; Leech, Dave I.; Dadam, Daria; Toms, Mike P.	2014	Using citizen science to investigate the role of productivity in House Sparrow <i>Passer domesticus</i> population trends	Bird Study	NA	NA	NA	Community	Environment- meso, micro, Analysis- foraging guilds
340	Morrison, Joan L.; Chapman, William C.	2005	Can urban parks provide habitat for woodpeckers?	Northeastern Naturalist	Garden Birdwatch (GBW)	Primary	Contributional	Species	Breeding- meso, micro; Methods- abundance
341	Murgui Perez, Enrique	2011	How Many Common Breeding Birds Are There in Spain? A Comparison of Census Methods and National Population Size Estimates	Ardeola	NA	NA	NA	Community	Environment- micro
342	Murgui, Enrique	2009	Influence of urban landscape structure on bird fauna: a case study across seasons in the city of Valencia (Spain)	Urban Ecosystems	NA	NA	NA	Community	Landscape- meso, seasonality
343	Murgui, Enrique	2010	Seasonality and nestedness of bird communities in urban parks in Valencia, Spain	Ecography	NA	NA	NA	Community	Environment- meso; seasonality
344	Murgui, Enrique	2007	Effects of seasonality on the species–area relationship: a case study with birds in urban parks	Global Ecology and Biogeography	NA	NA	NA	Community	Environment- meso, seasonality
345	Murgui, Enrique	2007	Factors influencing the bird community of urban wooded streets along an annual cycle	Ornis Fennica	NA	NA	NA	Species	Populatioin trends- long
346	Murgui, Enrique; Macias, Ana	2010	Changes in the House Sparrow Passer domesticus population in Valencia (Spain) from 1998 to 2008	Bird Study	Amatuer ornithologists	Primary	Collegial	Community	Methods- abundance; Population trends- long
347	Murray, Christopher G.; Kasel, Sabine; Loyn, Richard H.; Hepworth, Graham; Hamilton, Andrew J.	2013	Waterbird use of artificial wetlands in an Australian urban landscape	Hydrobiologia	NA	NA	NA	Community	Environment- micro, Analysis- foraging guilds
348	Myczko, Lukasz; Rosin, Zuzanna M.; Skorka, Piotr; Tryjanowski, Piotr	2014	Urbanization Level and Woodland Size Are Major Drivers of Woodpecker Species Richness and Abundance	Plos One	NA	NA	NA	Community	Environment- macro, micro; Habitat fragmentation- effects
349	Nagy, Christopher; Bardwell, Kyle; Rockwell, Robert F.; Christie, Rod; Weckel, Mark	2012	Validation of a citizen science-based model of site occupancy for eastern screech owls with systematic data in suburban New York and Connecticut	Northeastern Naturalist	Trained volunteers	Primary	Contributional	Species	Species distribution modeling- current
350	Natuhara, Yosihiro; Kitano, Masaaki; Goto, Kaoru; Tsuchinaga, Tsuneya; Imai, Chobei; Tsuruho, Kenshiro; Takada, Hiroshi	2005	Creation and adaptive management of a wild bird habitat on reclaimed land in Osaka Port	Landscape and Urban Planning	Volunteers	Primary	Collegial; Contributional	Community	BACI- partial
351	Newhouse, Michael J.; Marra, Peter P.; Johnson, L. Scott	2008	Reproductive success of House Wrens in suburban and rural landscapes	The Wilson Journal of Ornithology	Neighbourhood Nestwatch	Primary	Contributional	Species	Breeding- macro
352	Newson, Stuart E.; Johnston, Alison; Renwick, Anna R.; Baillie, Stephen R.; Fuller, Robert J.	2012	Modelling large-scale relationships between changes in woodland deer and bird populations: Impact of deer on woodland bird populations	Journal of Applied Ecology	UK BBS	Primary	Collaborative	Community	Method- abundance
353	Newson, Stuart E.; Woodburn, Rick JW; Noble, David G.; Baillie, Stephen R.; Gregory, Richard D.	2005	Evaluating the Breeding Bird Survey for producing national population size and density estimates: Capsule The BBS has potential for producing better estimates of habitat-specific densities and population sizes for many UK bird populations than those available previously.	Bird Study	UK BBS	Primary	Collaborative	Community	Other
354	Nichol, Janet Elizabeth; Wong, Man Sing; Corlett, Richard; Nichol, Douglas W.	2010	Assessing avian habitat fragmentation in urban areas of Hong Kong (Kowloon) at high spatial resolution using spectral unmixing	Landscape and Urban Planning	NA	NA	NA	Community	Habitat fragmentation- effects, mitigation
355	Niederhauser, Joseph M.; Bowman, Reed	2014	Testing sources of variation in nestling-stage nest success of Florida Scrub-Jays in suburban and wildland habitats	Journal of Field Ornithology	NA	NA	NA	Species	Breeding- macro; predation
356	Njoroge, John Bosco; NdaNg’ang’a, Paul Kariuki; Natuhara, Yosihiro	2013	The pattern of distribution and diversity of avifauna over an urbanizing tropical landscape	Urban Ecosystems	NA	NA	NA	Community	Environment- macro, meso
357	Nordt, Anja; Klenke, Reinhard	2013	Sleepless in Town - Drivers of the Temporal Shift in Dawn Song in Urban European Blackbirds	Plos One	NA	NA	NA	Species	Environment- micro
358	Novaes, Weber G.; Cintra, Renato	2013	Factors influencing the selection of communal roost sites by the Black Vulture Coragyps atratus (Aves: Cathartidae) in an urban area in Central Amazon	Zoologia	NA	NA	NA	Species	Breeding- meso, micro
359	O’leary, Rebecca; Jones, Darryl N.	2006	The use of supplementary foods by Australian magpies Gymnorhina tibicen: Implications for wildlife feeding in suburban environments	Austral Ecology	BTO Questionnaire- open	Primary	Contributional	Community	Phenology- urbanization, Landscape- macro
360	Ockendon, Nancy; Davis, Sarah E.; Miyar, Teresa; Toms, Mike P.	2009	Urbanization and time of arrival of common birds at garden feeding stations	Bird Study	NA	NA	NA	Species	Breeding- micro
361	OhUallachain, D.	2014	Nest Site Location and Success Rates of an Urban Population of Woodpigeon Columba Palumbus in Ireland	Biology and Environment-Proceedings of the Royal Irish Academy	NA	NA	NA	Species	Exotics- autecology
362	Old, Julie M.; Spencer, Ricky-John; Wolfenden, Jack	2014	The Common Myna (Sturnus tristis) in urban, rural and semi-rural areas in Greater Sydney and its surrounds	Emu	NA	NA	NA	Species	Behaviour- foraging
363	Oliver, Amanda J.; Hong-Wa, Cynthia; Devonshire, Jodi; Olea, Kelly R.; Rivas, Gonzalo F.; Gahl, Megan K.	2011	Avifauna richness enhanced in large, isolated urban parks	Landscape and Urban Planning	Webster Groves Nature Study Society (WGNSS) and published park bird lists	Primary	Collegial	Community	Environment- meso, Analysis- residency guilds
364	O'Neal Campbell, Michael	2008	The Impact of Vegetation, River, and Urban Features on Waterbird Ecology in Glasgow, Scotland	Journal of Coastal Research	NA	NA	NA	Community	Environment- micro; Analysis- seasonality
365	Orchan, Yotam; Chiron, François; Shwartz, Assaf; Kark, Salit	2013	The complex interaction network among multiple invasive bird species in a cavity-nesting community	Biological Invasions	NA	NA	NA	Community	Competition- micro; Exotic species- effects
366	Orlowski, Grzegorz; Czapulak, Andrzej	2007	Different extinction risks of the breeding colonies of Rooks Corvus frugilegus in rural and urban areas of SW Poland	Acta Ornithologica	NA	NA	NA	Species	Breeding- macro; Trends- population
367	Orros, Melanie E.; Fellowes, Mark D. E.	2014	Supplementary feeding of the reintroduced Red Kite <i>Milvus milvus</i> in UK gardens	Bird Study	Questionnaire- open	Primary	Contributional	Species	Behaviour- diet
368	Ortega-Álvarez, Rubén; Calderón-Parra, Rafael	2014	Hunting the unexpected: harris’s hawks (Parabuteo unicinctus) preying on bats in a neotropical megacity	Revista Brasileira de Ornitologia-Brazilian Journal of Ornithology	NA	NA	NA	Species	Behaviour- foraging
369	Ortega-Alvarez, Ruben; MacGregor-Fors, Ian	2010	What Matters Most? Relative Effect of Urban Habitat Traits and Hazards	Ornitologia Neotropical	NA	NA	NA	Community	Environment- macro, micro, Analysis- adaptive guilds, homogenization; Exotic species- effects
370	Ortega-Álvarez, Rubén; MacGregor-Fors, Ian	2009	Living in the big city: Effects of urban land-use on bird community structure, diversity, and composition	Landscape and Urban Planning	NA	NA	NA	Species	Environment- meso, micro, Competition- macro; Human impacts- disturbance
371	Paker, Yair; Yom-Tov, Yoram; Alon-Mozes, Tal; Barnea, Anat	2014	The effect of plant richness and urban garden structure on bird species richness, diversity and community structure	Landscape and Urban Planning	NA	NA	NA	Community	Environment- micro, seasonality; Analysis- adaptive guilds; Human impacts- disturbance, pets
372	Palita, Sharat Kumar; Ponkshe, Aditya V.; Dhar, Uppeander	2011	Habitat enrichment and its impact on avian diversity: a study at GBPIHED, Kosi-Katarmal, Uttarakhand, India	Current Science	NA	NA	NA	Community	Environment- macro, micro
373	Palmer, Grant C.; Fitzsimons, James A.; Antos, Mark J.; White, John G.	2008	Determinants of native avian richness in suburban remnant vegetation: Implications for conservation planning	Biological Conservation	NA	NA	NA	Community	Environment- meso, micro, Analysis- foraging guilds, residency guilds; species-area; Habitat fragmentation- effects
374	Palomino, D.; Carrascal, L.M.	2007	Threshold distances to nearby cities and roads influence the bird community of a mosaic landscape	Biological Conservation	Spanish Atlas of Breeding Birds	Secondary	Collegial	Community	Environment- macro
375	Palomino, David; Carrascal, Luis M.	2005	Birds on novel island environments. A case study with the urban avifauna of Tenerife (Canary Islands)	Ecological Research	NA	NA	NA	Community	Environment- meso, micro
376	Palomino, David; Carrascal, Luis M.	2006	Urban influence on birds at a regional scale: A case study with the avifauna of northern Madrid province	Landscape and Urban Planning	NA	NA	NA	Community	Human impacts- urbanization; Analysis- adaptive guilds
377	Palomino, David; Carrascal, Luis M.; Potti, Jaime	2011	Distribution of Azure-winged Magpies Cyanopica cooki in Spain: both local and large-scale factors considered	Acta Ornithologica	NA	NA	NA	Species	Environment- macro, meso
378	Pap, Katalin; Nagy, Lajos; Balogh, Csilla; G -Tóth, László; Liker, András	2013	Environmental factors shaping the distribution of common wintering waterbirds in a lake ecosystem with developed shoreline	Hydrobiologia	NA	NA	NA	Community	Environment- meso, micro; Population- size
379	Parrish, Michael C.; Hepinstall-Cymerman, Jeffrey	2012	Associations between multiscale landscape characteristics and breeding bird abundance and diversity across urban-rural gradients in Northeastern Georgia, USA	Urban Ecosystems	NA	NA	NA	Community	Environment- meso; Population- size
380	Parsons, H.; French, K.; Major, R.E.	2008	The vegetation requirements of Superb Fairy-wrens (Malurus cyaneus) in non-urban edge and urbanised habitats	Emu	NA	NA	NA	Community	Competition- micro; Environment- micro; Human impacts- feeding, pets
381	Parsons, Holly; Major, Richard E.; French, Kris	2006	Species interactions and habitat associations of birds inhabiting urban areas of Sydney, Australia	Austral Ecology	NA	NA	NA	Species	Environment- macro, micro
382	Patón, Daniel; Romero, Francisco; Cuenca, Javier; Escudero, Jose Carlos	2012	Tolerance to noise in 91 bird species from 27 urban gardens of Iberian Peninsula	Landscape and Urban Planning	NA	NA	NA	Community	Environment- micro
383	Pautasso, Marco; Böhning-Gaese, Katrin; Clergeau, Philippe; Cueto, Victor R.; Dinetti, Marco; Fernández-Juricic, Esteban; Kaisanlahti-Jokimäki, Marja-Liisa; Jokimäki, Jukka; McKinney, Michael L.; Sodhi, Navjot S.; Storch, David; Tomialojc, Ludwik; Weisberg, Peter J.; Woinarski, John; Fuller, Richard A.; Cantarello, Elena	2011	Global macroecology of bird assemblages in urbanized and semi-natural ecosystems	Global Ecology and Biogeography	NA	NA	NA	Community	Human impacts- urbanization
384	Pauw, Anton; Louw, Kirsten	2012	Urbanization Drives a Reduction in Functional Diversity in a Guild of Nectar-feeding Birds	Ecology and Society	Birds in Gardens Project, Cape Bird Club	Primary	Collegial	Community	Environment- macro, Analysis- foraging guilds
385	Peck, Hannah L.; Pringle, Henrietta E.; Marshall, Harry H.; Owens, Ian P. F.; Lord, Alexa M.	2014	Experimental evidence of impacts of an invasive parakeet on foraging behavior of native birds	Behavioral Ecology	NA	NA	NA	Community	Exotic species- effects ; Competition- macro
386	Pellissier, Vincent; Cohen, Marianne; Boulay, Antoine; Clergeau, Philippe	2012	Birds are also sensitive to landscape composition and configuration within the city centre	Landscape and Urban Planning	Trained volunteers; CORIF (Centre Ornithologique Ile de France)	Primary	Contributional	Community	Environment- macro, meso, guilds
387	Pennington, Derric N.; Blair, Robert B.	2011	Habitat selection of breeding riparian birds in an urban environment: untangling the relative importance of biophysical elements and spatial scale: Habitat selection of breeding riparian birds in a city	Diversity and Distributions	NA	NA	NA	Species	Environment- meso, micro
388	Pennington, Derric N.; Hansel, James; Blair, Robert B.	2008	The conservation value of urban riparian areas for landbirds during spring migration: Land cover, scale, and vegetation effects	Biological Conservation	NA	NA	NA	Community	Environment- macro, meso; Analysis- residency guilds
389	Peris, Salvador; Montelongo, Tinguaro; others	2014	Birds and small urban parks: a study in a high plateau city	Turkish Journal of Zoology	NA	NA	NA	Community	Environment- meso, Habitat fragmentaton- effects
390	Petersen, Kenneth L.; Westmark, Amy S.	2013	Bird Use of Wetlands in a Midwestern Metropolitan Area in Relation to Adjacent Land Cover	The American Midland Naturalist	NA	NA	NA	Community	Environment- meso, micro
391	Petri, Lais; Soares do Prado, Barbara Heliodora; Antunes, Alexsander Zamorano; de Oliveira, Benedito Carlos	2013	King Vulture Sarcoramphus papa (Linnaeus, 1758) (Ayes, Cathartidae) nesting in a manmade structure	Biota Neotropica	NA	NA	NA	Species	Breeding- nesting habit, others
392	Pidgeon, Anna M.; Radeloff, Volker C.; Flather, Curt H.; Lepczyk, Christopher A.; Clayton, Murray K.; Hawbaker, Todd Jerome; Hammer, Roger B.	2007	Associations of forest bird species richness with housing and landscape patterns across the USA	Ecological Applications	NA BBS	Primary	Collaborative	Community	Human impacts- urbanization; Analysis- nesting guilds, residency guilds
393	Platt, Andrew; Lill, Alan	2006	Composition and conservation value of bird assemblages of urban ‘habitat islands’: Do pedestrian traffic and landscape variables exert an influence?	Urban Ecosystems	NA	NA	NA	Community	Environment- meso; Human impacts- disturbance; Habitat fragmentation- effects; Analysis- nestedness, species-area
394	Polakowska, Aleksandra E.; Fortin, Marie-Josée; Couturier, Andrew	2012	Quantifying the spatial relationship between bird species’ distributions and landscape feature boundaries in southern Ontario, Canada	Landscape Ecology	Ontario breeding bird atlas (OBBA)	Primary	Collegial	Species	Species distribution modeling- current
395	Porter, Eric E.; Bulluck, Jason; Blair, Robert B.	2005	Multiple spatial-scale assessment of the conservation value of golf courses for breeding birds southwestern Ohio	Wildlife Society Bulletin	NA	NA	NA	Community	Environment- meso, micro; Analysis- residency guilds
396	Posa, Mary Rose C.; Sodhi, Navjot S.	2006	Effects of anthropogenic land use on forest birds and butterflies in Subic Bay, Philippines	Biological Conservation	NA	NA	NA	Community	Environment- macro, meso, micro, Analysis- nesting guilds, functional traits; Multi-taxa- surrogacy
397	Posso, S. R.; Cintra, F. B.; Frias, J.	2012	Temporal influence on foraging strategies, territoriality and nomadic tendencies of Snail Kite, Rosthramus sociabilis (Viellot, 1817) in an urban Neotropical wetland	Brazilian Journal of Biology	NA	NA	NA	Species	Autecology- urbanization; Behaviour- foraging
398	Proppe, Darren S.; Sturdy, Christopher B.; St. Clair, Colleen Cassady	2013	Anthropogenic noise decreases urban songbird diversity and may contribute to homogenization	Global Change Biology	NA	NA	NA	Community	Environment- micro
399	Pruett-Jones, Stephen; Appelt, Christopher W.; Sarfaty, Anna; Vossen, Brandy Van; Leibold, Mathew A.; Minor, Emily S.	2011	Urban parakeets in Northern Illinois: A 40-year perspective	Urban Ecosystems	Since 2000, the population has been censused as a laboratory exercise in the Environmental Ecology class	Primary	Contributional	Species	Population trends- long; Exotic species- autecology
400	Przybylska, Katarzyna; Haidt, Andzelika; Myczko, Lukasz; Ekner-Grzyb, Anna; Rosin, Zuzanna M.; Kwiecinski, Zbigniew; Tryjanowski, Piotr; Suchodolska, Joanna; Takacs, Viktoria; Jankowiak, Lukasz; others	2012	Local and landscape-level factors affecting the density and distribution of the Feral Pigeon Columba livia var. domestica in an urban environment	Acta Ornithologica	NA	NA	NA	Species	Environment- meso
401	Puga-Caballero, Aura; MacGregor-Fors, Ian; Ortega-Álvarez, Rubén	2014	Birds at the urban fringe: avian community shifts in different peri-urban ecotones of a megacity	Ecological Research	NA	NA	NA	Community	Environment- Macro; Analysis- adaptive guilds
402	Rae, Stuart; Rae, Duncan	2013	Orientation of tawny frogmouth (Podargus strigoides) nests and their position on branches optimises thermoregulation and cryptic concealment	Australian Journal of Zoology	NA	NA	NA	Species	Breeding- nesting habit
403	Reale, Joseph A.; Blair, Robert B.	2005	Nesting success and life-history attributes of bird communities along an urbanization gradient	Urban Habitats	NA	NA	NA	Species; Community	Environment- micro, Breeding- macro; Analysis- voltine guilds, nesting guilds
404	Reidy, Jennifer L.; Thompson, Frank R.; Peak, Rebecca G.	2009	Factors Affecting Golden-Cheeked Warbler Nest Survival in Urban and Rural Landscapes	Journal of Wildlife Management	NA	NA	NA	Species	Breeding- macro, meso, micro
405	Reis, Elivânia; López-Iborra, Germán Manuel; Pinheiro, Renato Torres	2012	Changes in bird species richness through different levels of urbanization: Implications for biodiversity conservation and garden design in Central Brazil	Landscape and Urban Planning	NA	NA	NA	Community	Environment- meso, micro
406	Richmond, S.; Nol, E.; Burke, D.	2011	Avian nest success, mammalian nest predator abundance, and invertebrate prey availability in a fragmented landscape	Canadian Journal of Zoology-Revue Canadienne De Zoologie	NA	NA	NA	Species	Breeding- meso, micro, predation
407	Riegert, Jan; Dufek, Aleš; Fainová, Drahomíra; Mikeš, Václav; Fuchs, Roman	2007	Increased hunting effort buffers against vole scarcity in an urban Kestrel Falco tinnunculus population: Capsule In years with low vole abundance birds visited hunting grounds more frequently and for longer.	Bird Study	NA	NA	NA	Species	Autecology- urbanization; Phenology- migration, urbanization
408	Riegert, Jan; Fuchs, Roman	2011	Fidelity to roost sites and diet composition of wintering male urban Common Kestrels Falco tinnunculus	Acta Ornithologica	NA	NA	NA	Community	Behaviour- diet, Competition- macro
409	Riegert, Jan; Lövy, Matěj; Fainová, Drahomíra	2009	Diet composition of Common Kestrels Falco tinnunculus and Long-eared Owls Asio otus coexisting in an urban environment	Ornis Fennica	NA	NA	NA	Species	Behaviour- forgaging, Breeding- others
410	Robertson, B.; Kriska, Gy; Horvath, V.; Horvath, G.	2010	Glass buildings as bird feeders: urban birds exploit insects trapped by polarized light pollution	Acta Zoologica Academiae Scientiarum Hungaricae	NA	NA	NA	Community	Behaviour- foraging
411	Rodewald, Amanda D.	2009	Urban-associated habitat alteration promotes brood parasitism of Acadian Flycatchers	Journal of Field Ornithology	NA	NA	NA	Community	Environment- macro, meso; Analysis- residency guilds
412	Rodewald, Amanda D.; Bakermans, Marja H.	2006	What is the appropriate paradigm for riparian forest conservation?	Biological Conservation	NA	NA	NA	Community	Environment-macro, micro; Analysis- residency guilds
413	Rodewald, Amanda D.; Kearns, Laura J.; Shustack, Daniel P.	2013	Consequences of urbanizing landscapes to reproductive performance of birds in remnant forests	Biological Conservation	NA	NA	NA	Species	Autecology- urbanization
414	Rodewald, Amanda D.; Kearns, Laura J.; Shustack, Daniel P.	2011	Anthropogenic resource subsidies decouple predator—prey relationships	Ecological Applications	NA	NA	NA	Species	Breeding- macro; parasitism
415	Rodewald, Amanda D.; Shustack, Daniel P.	2008	Consumer Resource Matching in Urbanizing Landscapes: Are Synanthropic Species Over-Matching?	Ecology	NA	NA	NA	Species	Breeding- meso, micro, parasitism
416	Rodewald, Amanda D.; Shustack, Daniel P.	2008	Urban flight: understanding individual and population-level responses of Nearctic–Neotropical migratory birds to urbanization	Journal of Animal Ecology	NA	NA	NA	Species	Breeding- macro, predation;
417	Rodewald, Paul G.; Matthews, Stephen N.	2005	Landbird Use of Riparian and Upland Forest Stopover Habitats in an Urban Landscape	The Condor	NA	NA	NA	Species	Breeding- macro, micro parasitism
418	Rodrigues, L. C.; Araujo, A. C.	2011	The hummingbird community and their floral resources in an urban forest remnant in Brazil	Brazilian Journal of Biology = Revista Brasleira De Biologia	NA	NA	NA	Community	Behaviour- diet, foraging; Plant-animal interactions- pollination
419	Rodriguez-Pastor, R.; Senar, J. C.; Ortega, A.; Faus, J.; Uribe, F.; Montalvo, T.	2012	Distribution patterns of invasive Monk parakeets (Myiopsitta monachus) in an urban habitat	Animal Biodiversity and Conservation	NA	NA	NA	Species	Exotic species- autecology; Population- size
420	Rouquette, James R.; Dallimer, Martin; Armsworth, Paul R.; Gaston, Kevin J.; Maltby, Lorraine; Warren, Philip H.	2013	Species turnover and geographic distance in an urban river network	Diversity and Distributions	NA	NA	NA	Community	Environment- meso, Habitat fragmentaton- effects; Multi-taxa- others
421	Rowell-Garvon, Shannon R.; Withers, Kim	2009	Behavior and Habitat Use by Shorebirds in an Urban Wetland Complex Along the Central Gulf Coast of Texas	Southwestern Naturalist	NA	NA	NA	Community	Behaviour- foraging
422	Rush, Scott A.; Romito, Tom; Robison, Terry L.	2014	Avian diversity in a suburban park system: current conditions and strategies for dealing with anticipated change	Urban Ecosystems	NA	NA	NA	Community	Environment- meso, micro
423	Rutz, Christian	2008	The establishment of an urban bird population	Journal of Animal Ecology	Database of bird observations compiled and managed by Hamburg’s local ornithological working group (Arbeitskreis an der Staatlichen Vogelschutzwarte Hamburg; Geißler 2003	Primary	Collegial	Species	Autecology- urbanization
424	Rutz, Christian	2012	Predator fitness increases with selectivity for odd prey	Current Biology	NA	NA	NA	Community	Behaviour- foraging; Other
425	Ryan, Peter G.	2013	Medium-term changes in coastal bird communities in the Western Cape, South Africa: CHANGE IN COASTAL BIRD COMMUNITIES	Austral Ecology	Western Cape Wader Study Group (WCWSG)	Primary	Collegial	Community	Community trends- long; Analysis- residency guilds, foraging guilds
426	Ryder, Thomas B.; Reitsma, Robert; Evans, Brian; Marra, Peter P.	2010	Quantifying avian nest survival along an urbanization gradient using citizen-and scientist-generated data	Ecological Applications	Neighbourhood Nestwatch	Primary	Contributional	Species	Breeding- predation, macro; Method- other
427	Saeed, Uzma; Masood, Nida; Mirza, Z. B.	2007	New records for the birds of Lahore	Pakistan Journal of Zoology	NA	NA	NA	Community	Community trends- short
428	Salido, L.; Purse, B. V.; Marrs, R.; Chamberlain, D. E.; Shultz, S.	2012	Flexibility in phenology and habitat use act as buffers to long-term population declines in UK passerines	Ecography	UK BBS	Primary	Collaborative	Community	Phenology- migration; Trends- population; Analysis- adaptive guilds
429	Salvador-Jr, Luiz Fernando; Salim, Leonardo; Pinheiro, Marcell; Granzinolli, Marco	2013	Observations of a nest of the Black-chested Buzzard-eagle Buteo melanoleucus (Accipitridae) in a large urban center in southeast Brazil	Revista Brasileira de Ornitologia-Brazilian Journal of Ornithology	NA	NA	NA	Species	Autecology- urbanization; Breeding- others
430	Sanchez-Oliver, J. S.; Rey Benayas, J. M.; Carrascal, L. M.	2014	Differential effects of local habitat and landscape characteristics on bird communities in Mediterranean afforestations motivated by the EU Common Agrarian Policy	European Journal of Wildlife Research	NA	NA	NA	Species	Behaviour- diet
431	Sándor, Attila D.; Moldován, István	2010	Heading to the city. Diet selection of urban breeding Desert Eagle Owls (Bubo ascalaphus) in Hurghada, Egypt	Journal of Arid Environments	NA	NA	NA	Species	Behaviour- diet
432	Sandström, U.G.; Angelstam, P.; Mikusiński, G.	2006	Ecological diversity of birds in relation to the structure of urban green space	Landscape and Urban Planning	NA	NA	NA	Community	Environment- macro, meso, micro
433	Sanesi, Giovanni; Padoa-Schioppa, Emilio; Lorusso, Leonardo; Bottoni, Luciana; Lafortezza, Raffaele; others	2009	Avian ecological diversity as an indicator of urban forest functionality. Results from two case studies in Northern and southern Italy	Journal of Arboriculture	NA	NA	NA	Community	Environment- micro, meso
434	Santos, A. A.; Ragusa-Netto, J.; Santos, A. A.; Ragusa-Netto, J.	2014	Plant food resources exploited by Blue-and-Yellow Macaws (Ara ararauna, Linnaeus 1758) at an urban area in Central Brazil	Brazilian Journal of Biology	NA	NA	NA	Species	Behaviour- diet
435	Santos, Carlos D.; Miranda, Ana C.; Granadeiro, José P.; Lourenço, Pedro M.; Saraiva, Sara; Palmeirim, Jorge M.	2010	Effects of artificial illumination on the nocturnal foraging of waders	Acta Oecologica	NA	NA	NA	Community	Behaviour- foraging; Human impacts- urbanization
436	Santoul, F.; Gaujard, A.; Angelibert, S.; Mastrorillo, S.; Cereghino, R.	2009	Gravel pits support waterbird diversity in an urban landscape	Hydrobiologia	NA	NA	NA	Community	Environment- micro, meso, Habitat fragmentation- effects
437	Sattler, T.; Borcard, D.; Arlettaz, R.; Bontadina, F.; Legendre, P.; Obrist, M. K.; Moretti, M.	2010	Spider, bee, and bird communities in cities are shaped by environmental control and high stochasticity	Ecology	NA	NA	NA	Community	Environment- macro, meso, micro, Multi-taxa- other
438	Sattler, T.; Pezzatti, G. B.; Nobis, M. P.; Obrist, M. K.; Roth, T.; Moretti, M.	2014	Selection of Multiple Umbrella Species for Functional and Taxonomic Diversity to Represent Urban Biodiversity	Conservation Biology	NA	NA	NA	Community	Multi-taxa- surrogates
439	Sauer, John R.; Link, William A.	2011	Analysis of the North American Breeding Bird Survey Using Hierarchical Models (Análisis de los Censos de Aves Reproductivas de Norte América Mediante Modelos Jerárquicos)	The Auk	Call count survey (CCS); US BBS	Primary	Collaborative	Species	Method- abundance
440	Sauer, John R.; Link, William A.; Kendall, William L.; Dolton, David D.	2010	Comparative Analysis of Mourning Dove Population Change in North America	Journal of Wildlife Management	US BBS	Primary	Collaborative	Species	Method- abundance; Analysis- adaptive guilds, residency guilds; Population trends- long
441	Sazima, Ivan	2013	Dancing in the rain: swarms of winged termites congregate a varied bird assemblage at an urban backyard in southeastern Brazil.	Revista Brasileira de Ornitologia-Brazilian Journal of Ornithology	NA	NA	NA	Species	Behaviour- foraging
442	Sazima, Ivan	2013	Frustrated fisher: geese and tilapias spoil bait-fishing by the Green Heron (Butorides striata) in an urban park in Southeastern Brazil	Revista Brasileira de Ornitologia-Brazilian Journal of Ornithology	NA	NA	NA	Community	Behaviour- foraging
443	Schlesinger, Matthew D.; Manley, Patricia N.; Holyoak, Marcel	2008	Distinguishing Stressors Acting on Land Bird Communities in an Urbanizing Environment	Ecology	NA	NA	NA	Community	Environment- macro, meso
444	Schlossberg, Scott; King, David I.; Chandler, Richard B.	2011	Effects of low-density housing development on shrubland birds in western Massachusetts	Landscape and Urban Planning	NA BBS	Secondary	Collaborative	Community	Human impacts- urbanization; Breeding- meso, micro, parasitism
445	Schneider, Sarah C.; Miller, James R.	2014	Response of avian communities to invasive vegetation in urban forest fragments	Condor	NA	NA	NA	Community	Human impacts- urbanization; Environment- micro
446	Schwarzová, L.; Štros, P.; Frynta, D.; Fuchs, R.	2010	Arrival timing in subadult and adult Black Redstart males: competition-dependent behaviour?	Ethology Ecology & Evolution	NA	NA	NA	Species	Phenology- urbanization
447	Seigel, Alison; Hatfield, Colleen; Hartman, Jean Marie	2005	Avian response to restoration of urban tidal marshes in the Hackensack Meadowlands, New Jersey	Urban Habitats	NA	NA	NA	Community	BACI- partial, Analysis- foraging guilds
448	Sengupta, Shruti; Mondal, Moumita; Basu, Parthiba	2014	Bird species assemblages across a rural urban gradient around Kolkata, India	Urban Ecosystems	NA	NA	NA	Community	Environment- macro; Analysis- foraging guilds,
449	Seress, Gábor; Bókony, Veronika; Pipoly, Ivett; Szép, Tibor; Nagy, Károly; Liker, András	2012	Urbanization, nestling growth and reproductive success in a moderately declining house sparrow population	Journal of Avian Biology	Hungarian Common Bird Monitoring Scheme	Primary	Collaborative	Species	Breeding- macro
450	Shanahan, D. F.; Possingham, H. P.; Martin, T. G.	2011	Foraging height and landscape context predict the relative abundance of bird species in urban vegetation patches	Austral Ecology	NA	NA	NA	Species	Environment- meso, Habitat fragmentation- effects
451	Shanahan, Danielle F.; Miller, Craig; Possingham, Hugh P.; Fuller, Richard A.	2011	The influence of patch area and connectivity on avian communities in urban revegetation	Biological Conservation	NA	NA	NA	Species	Species distribution modelling- current, Environment- meso, micro
452	Shoemaker, Cory M.; Phillips, Richard S.	2011	Observation of Ground Roosting by American Crows	The Wilson Journal of Ornithology	NA	NA	NA	Species	Autecology- urbanization
453	Shukuroglou, Pavlina; Mccarthy, Michael A.	2006	Modelling the occurrence of rainbow lorikeets (Trichoglossus haematodus) in Melbourne	Austral Ecology	Birds Australia Atlas	Primary	Collegial	Species	Autecology- urbanization; Species distribution modeling- current
454	Shultz, Allison J.; Tingley, Morgan W.; Bowie, Rauri C. K.	2012	A Century of Avian Community Turnover in an Urban Green Space in Northern California	The Condor	NA	NA	NA	Community	Community trends- long; Analysis- adaptive guilds
455	Shustack, Daniel P.; Rodewald, Amanda D.	2010	Attenuated Nesting Season of the Acadian Flycatcher (Empidonax virescens) in Urban Forests (Temporadas de Cría Atenuadas en Bosques Urbanos en Empidonax virescens)	The Auk	NA	NA	NA	Community	Breeding- macro, phenology
456	Shustack, Daniel P.; Rodewald, Amanda D.	2010	A method for detecting undervalued resources with application to breeding birds	Ecological Applications	NA	NA	NA	Species	Species distribution modelling- current; Analysis- residency guilds
457	Shwartz, Assaf; Muratet, Audrey; Simon, Laurent; Julliard, Romain	2013	Local and management variables outweigh landscape effects in enhancing the diversity of different taxa in a big metropolis	Biological Conservation	NA	NA	NA	Community	Environment- micro; Analysis- adaptive guilds, residency guilds
458	Shwartz, Assaf; Shirley, Susan; Kark, Salit	2008	How do habitat variability and management regime shape the spatial heterogeneity of birds within a large Mediterranean urban park?	Landscape and Urban Planning	NA	NA	NA	Community	Environment- meso, micro, Multi-taxa- surrogacy
459	Sidra, Safdar; Ali, Zulfiqar; Chaudhry, Muhammad Nawaz	2013	Avian Diversity at New Campus of Punjab University in Relation to Land Use Change	Pakistan Journal of Zoology	NA	NA	NA	Community	Descriptive study
460	Simon, Ute; Kübler, Sonja; Böhner, Jörg	2007	Analysis of breeding bird communities along an urban-rural gradient in Berlin, Germany, by Hasse Diagram Technique	Urban Ecosystems	NA	NA	NA	Community	Environment- macro; Method- other; Analysis- adaptive guilds
461	Sims, Victoria; Evans, Karl L.; Newson, Stuart E.; Tratalos, Jamie A.; Gaston, Kevin J.	2007	Avian assemblage structure and domestic cat densities in urban environments: Urban cats and birds	Diversity and Distributions	BTO/ JNCC/RSPB Breeding Bird Survey (BBS) for 2000; Questionnaires- closed	Primary	Collaborative; Contributional	Community	Human impacts- pets; Interspecific interactions- predation
462	Smith, Adam C.; Francis, Charles M.; Fahrig, Lenore	2014	Similar effects of residential and non-residential vegetation on bird diversity in suburban neighbourhoods	Urban Ecosystems	NA	NA	NA	Community	Environment- micro, Competition- micro, competition; Autecology- urbanization
463	Smith, Andrew C. M.; Munro, Ursula	2010	Seasonal population dynamics of the Australian White Ibis ( <i>Threskiornis molucca</i> ) in urban environments	Emu	NA	NA	NA	Species	Environment- seasonality
464	Smith, J.; Lill, A.	2008	Importance of eucalypts in exploitation of urban parks by Rainbow and Musk Lorikeets	Emu	NA	NA	NA	Community	Environment- meso; Analysis- foraging guilds, adaptive guilds, nestedness
465	Smith, Paul G. R.	2007	Characteristics of Urban Natural Areas Influencing Winter Bird Use in Southern Ontario, Canada	Environmental Management	Ottawa Breeding Bird Count	Primary	Collaborative	Community	Environment- meso
466	Smith-Castro, Jennifer R.; Rodewald, Amanda D.	2010	Effects of Recreational Trails on Northern Cardinals (Cardinalis cardinalis) in Forested Urban Parks	Natural Areas Journal	NA	NA	NA	Species	Breeding- meso, micro; Human impacts- disturbance
467	Snäll, Tord; Kindvall, Oskar; Nilsson, Johan; Pärt, Tomas	2011	Evaluating citizen-based presence data for bird monitoring	Biological Conservation	Species Gateway; Swedish Bird Survey	Primary	Collegial; Collaborative	Community	Method- abundance
468	Sol, Daniel; Bartomeus, Ignasi; Griffin, Andrea S.	2012	The paradox of invasion in birds: competitive superiority or ecological opportunism?	Oecologia	NA	NA	NA	Community	Exotic species- autecology; effects
469	Solano-Ugalde, Alejandro; Arcos-Torres, Agustina	2008	Nocturnal Foraging Observations of the Blue-Crowned Motmot (Momotus momota) in San José, Costa Rica	The Wilson Journal of Ornithology	NA	NA	NA	Species	Phenology- urbanization; Breeding- phenology
470	Solonen, Tapio	2014	Timing of breeding in rural and urban Tawny Owls Strix aluco in southern Finland: effects of vole abundance and winter weather	Journal of Ornithology	NA	NA	NA	Species	Behaviour- foraging
471	Solonen, Tapio	2008	Larger broods in the Northern Goshawk Accipiter gentilis near urban areas in southern Finland	Ornis Fenn	NA	NA	NA	Species	Breeding- macro
472	Solonen, Tapio; af Ursin, Kimmo	2008	Breeding of Tawny Owls Strix aluco in rural and urban habitats in southern Finland: Capsule The annual average breeding frequency, clutch size, offspring production and chick survival of Tawny Owls did not differ between rural and urban nesting territories.	Bird Study	NA	NA	NA	Species	Breeding- macro
473	Solonen, Tapio; Hildén, Martti	2014	Breeding phenology in Great and Blue Tits (Parus spp.): are urban populations more resistant to climate change than rural ones?	Ornis Fennica	NA	NA	NA	Species	Breeding- macro, micro, Breeding
474	Sorace, Alberto; Gustin, Marco	2010	Bird species of conservation concern along urban gradients in Italy	Biodiversity and Conservation	Avifauna Urbana (European Ornithological Atlas Committee)	Primary	Collegial	Community	Human impacts- urbanisation; Analysis- adaptive guilds, homogenization
475	Sorace, Alberto; Gustin, Marco	2009	Distribution of generalist and specialist predators along urban gradients	Landscape and Urban Planning	We considered only atlases that followed the rules established by theworking group “Avifauna Urbana” (Dinetti et al., 1995) based on the guidelines adopted by the European Ornithological Atlas Committee (EOAC; Meschini and Frugis, 1993) and the International Bird Census Commitee (IBCC; e.g., Stastny and Bejek, 1990).	Primary	Collegial	Community	Environment- macro, Competition- macro
476	Sorace, Alberto; Gustin, Marco	2008	Homogenisation processes and local effects on avifaunal composition in Italian towns	Acta Oecologica	We considered only atlases that followed the rules established by theworking group “Avifauna Urbana” (Dinetti et al., 1995) based on the guidelines adopted by the European Ornithological Atlas Committee (EOAC; Meschini and Frugis, 1993) and the International Bird Census Commitee (IBCC; e.g., Stastny and Bejek, 1990).	Primary	Collegial	Community	Human impacts- urbanization; Analysis- foraging guilds, nesting guilds
477	Sorace, Alberto; Visentin, Marta	2007	Avian diversity on golf courses and surrounding landscapes in Italy	Landscape and Urban Planning	NA	NA	NA	Community	Environment- macro, meso, Breeding- predation
478	Souza, Franco L.; Santos, Cinthia A.	2007	Climate and nest opening orientation in Furnarius rufus (Furnariidae)	Iheringia. Série Zoologia	NA	NA	NA	Species	Breeding- nesting habit
479	Spencer, Jennifer A.; Lynch, Tim P.	2005	Patterns in the abundance of White-bellied Sea-Eagles (Haliaeetus leucogaster) in Jervis Bay, south-eastern Australia	Emu	NA	NA	NA	Species	Autecology- urbanization
480	Spurr, Eric B.	2012	New Zealand Garden Bird Survey–analysis of the first four years	New Zealand Journal of Ecology	New Zealand Garden Bird Survey	Primary	Contributional	Community	Population trends- short
481	Stagoll, Karen; Lindenmayer, David B.; Knight, Emma; Fischer, Joern; Manning, Adrian D.	2012	Large trees are keystone structures in urban parks: Urban keystone structures	Conservation Letters	NA	NA	NA	Community	Environment- macro, micro
482	Stagoll, Karen; Manning, Adrian D.; Knight, Emma; Fischer, Joern; Lindenmayer, David B.	2010	Using bird–habitat relationships to inform urban planning	Landscape and Urban Planning	NA	NA	NA	Community	Environment- micro
483	Stout, William E.; Rosenfield, Robert N.; Holton, William G.; Bielefeldt, John	2007	Nesting Biology of Urban Cooper's Hawks in Milwaukee, Wisconsin	The Journal of Wildlife Management	NA	NA	NA	Species	Breeding- macro, meso
484	Stout, William E.; Temple, Stanley A.; Cary, John R.	2006	Landscape features of red-tailed hawk nesting habitat in an urban/suburban environment	Journal of Raptor Research	NA	NA	NA	Species	Environment- macro
485	Stout, William E.; Temple, Stanley A.; Papp, Joseph M.	2006	Landscape Correlates of Reproductive Success for an Urban-Suburban Red-Tailed Hawk Population	The Journal of Wildlife Management	NA	NA	NA	Species	Autecology- urbanization
486	Stracey, Christine M.	2011	Resolving the urban nest predator paradox: The role of alternative foods for nest predators	Biological Conservation	NA	NA	NA	Community	Breeding- predation
487	Stracey, Christine M.; Robinson, Scott K.	2012	Are urban habitats ecological traps for a native songbird? Season-long productivity, apparent survival, and site fidelity in urban and rural habitats	Journal of Avian Biology	NA	NA	NA	Species	Breeding- predation
488	Stracey, Christine M.; Wynn, Brady; Robinson, Scott K.	2014	Light Pollution Allows the Northern Mockingbird (Mimus polyglottos) to Feed Nestlings After Dark	The Wilson Journal of Ornithology	NA	NA	NA	Species	Breeding- micro
489	Stratford, Jeffrey A.; Robinson, W. Douglas	2005	Distribution of neotropical migratory bird species across an urbanizing landscape	Urban Ecosystems	NA	NA	NA	Community	Environment- macro, meso
490	Strohbach, Michael W.; Haase, Dagmar; Kabisch, Nadja; others	2009	Birds and the city: urban biodiversity, land use, and socioeconomics	Ecology and Society	NA	NA	NA	Community	Environment- meso, Human impacts- socioeconomics
491	Strohbach, Michael W.; Hrycyna, Andrew; Warren, Paige S.	2014	150 years of changes in bird life in Cambridge, Massachusetts from 1860 to 2012	The Wilson Journal of Ornithology	CityRoots; Trained volunteers	Primary	Contributional	Community	Environment- meso, micro
492	Strohbach, Michael W.; Lerman, Susannah B.; Warren, Paige S.	2013	Are small greening areas enhancing bird diversity? Insights from community-driven greening projects in Boston	Landscape and Urban Planning	NA	NA	NA	Community	Community trends- long
493	Strubbe, Diederik; Matthysen, Erik; Graham, Catherine H.	2010	Assessing the potential impact of invasive ring-necked parakeets Psittacula krameri on native nuthatches Sitta europeae in Belgium	Journal of Applied Ecology	Flemish Breeding Bird Atlas	Primary	Collegial	Species	Species distribution modelling- simulation; Competition- macro; Exotic species- effects
494	Suarez-Rubio, Marcela; Thomlinson, John R.	2009	Landscape and patch-level factors influence bird communities in an urbanized tropical island	Biological Conservation	NA	NA	NA	Community	Environment- meso, micro
495	Suhonen, Jukka; Jokimaeki, Jukka; Kaisanlahti-Jokimaeki, Marja-Liisa; Hakkarainen, Harri; Huhta, Esa; Inki, Kimmo; Suorsa, Petri	2009	Urbanization and Stability of a Bird Community in Winter	Ecoscience	NA	NA	NA	Community	Environment- macro, seasonality
496	Suk, Ho Young; Chung, Ok-Sik; Lee, Jae-Young; Oh, Ki-Cheol; Lee, Wan-Ok; Jang, Gab-Sue	2014	Dynamic influence of patch size on occupancy of woodland birds	Animal Cells and Systems	NA	NA	NA	Community	Environment- meso, Analysis- residency guilds, species-area
497	Sullivan, Jon J.	2012	Recording birds in real time: a convenient method for frequent bird recording	New Zealand Journal of Ecology	NA	NA	NA	Community	Method- abundance
498	Sumasgutner, Petra; Nemeth, Erwin; Tebb, Graham; Krenn, Harald W.; Gamauf, Anita	2014	Hard times in the city – attractive nest sites but insufficient food supply lead to low reproduction rates in a bird of prey	Frontiers in Zoology	Public media relations campaign; Questionnaire- open	Secondary	Contributional	Species	Breeding- meso, micro
499	Sumasgutner, Petra; Schulze, Christian H.; Krenn, Harald W.; Gamauf, Anita	2014	Conservation related conflicts in nest-site selection of the Eurasian Kestrel (Falco tinnunculus) and the distribution of its avian prey	Landscape and Urban Planning	NA	NA	NA	Species	Breeding- macro, meso, micro; Analysis- ecological traps
500	Sushinsky, Jessica R.; Rhodes, Jonathan R.; Possingham, Hugh P.; Gill, Tony K.; Fuller, Richard A.	2013	How should we grow cities to minimize their biodiversity impacts?	Global Change Biology	NA	NA	NA	Community	Species distribution modelling- simulation; Environment- macro
501	Symes, Craig T.	2014	Founder populations and the current status of exotic parrots in South Africa	Ostrich	South Africa Biodiversity Action Plan, Social media; Questionnaire- open	Primary	Collegial	Species	Exotics- autecology
502	Szabo, Judit K.; Vesk, Peter A.; Baxter, Peter WJ; Possingham, Hugh P.	2010	Regional avian species declines estimated from volunteer-collected long-term data using List Length Analysis	Ecological Applications	Birdwatching outings of Birds Queensland	Primary	Collegial	Community	Method- occurrence
503	Tait, Catherine J.; Daniels, Christopher B.; Hill, Robert S.	2005	Changes in species assemblages within the Adelaide Metropolitan Area, Australia, 1836-2002	Ecological Applications	NA	NA	NA	Community	Community trends- long
504	Taylor, Lucy; Taylor, Charlotte; Davis, Adrian	2013	The impact of urbanisation on avian species: The inextricable link between people and birds	Urban Ecosystems	NA	NA	NA	Community	Environment- macro, Competition- micro
505	Teta, Pablo; Hercolini, Carina; Cueto, Gerardo	2012	Variation in the Diet of Western Barn Owls (Tyto alba) Along an Urban-Rural Gradient	The Wilson Journal of Ornithology	NA	NA	NA	Species	Behaviour- diet; Environment- macro
506	Toledo, M. C. B.; Donatelli, R. J.	2010	Spectral analysis of flowers used by nectar-feeding birds in an urban area in Southeastern Brazil	Brazilian Journal of Biology	NA	NA	NA	Community	Behaviour- diet; Plant-animal interactions- pollination
507	Toledo, M. C. B.; Moreira, D. M.	2008	Analysis of the feeding habits of the swallow-tailed hummingbird, Eupetomena macroura (Gmelin, 1788), in an urban park in southeastern Brazil	Brazilian Journal of Biology	NA	NA	NA	Species	Behaviour- foraging
508	Toledo, Maria Cecília Barbosa de; Donatelli, Reginaldo José; Batista, Getulio Teixeira	2011	Relation between green spaces and bird community structure in an urban area in Southeast Brazil	Urban Ecosystems	NA	NA	NA	Community	Environment- meso
509	Tomialojć, Ludwik	2011	Changes in breeding bird communities of two urban parks in Wroc\law across 40 years (1970–2010): before and after colonization by important predators	Ornis Pol	NA	NA	NA	Community	Community trends- long
510	Trammell, E. Jamie; Bassett, Scott	2012	Impact of urban structure on avian diversity along the Truckee River, USA	Urban Ecosystems	NA	NA	NA	Community	Environment- meso, micro
511	Trammell, E. Jamie; Weisberg, Peter J.; Bassett, Scott	2011	Avian response to urbanization in the arid riparian context of Reno, USA	Landscape and Urban Planning	NA	NA	NA	Community	Environment- meso
512	Tratalos, Jamie; Fuller, Richard A.; Evans, Karl L.; Davies, Richard G.; Newson, Stuart E.; Greenwood, Jeremy J. D.; Gaston, Kevin J.	2007	Bird densities are associated with household densities	Global Change Biology	UK BBS	Primary	Collaborative	Community	Human impacts- urbanization
513	Trollope, Samuel T.; White, John G.; Cooke, Raylene	2009	The response of ground and bark foraging insectivorous birds across an urban–forest gradient	Landscape and Urban Planning	NA	NA	NA	Community	Environment- macro, micro; Analysis- adaptive guilds
514	Trulio, Lynne A.; Higgins, Philip	2012	The Diet of Western Burrowing Owls in an Urban Landscape	Western North American Naturalist	NA	NA	NA	Species	Behaviour- diet
515	Trulio, Lynne A.; Sokale, Jana	2008	Foraging Shorebird Response to Trail Use Around San Francisco Bay	Journal of Wildlife Management	NA	NA	NA	Community	Human impacts- disturbance
516	Tryjanowski, Piotr; Sparks, Tim H.; Kuzniak, Stanislaw; Czechowski, Pawel; Jerzak, Leszek	2013	Bird Migration Advances More Strongly in Urban Environments	Plos One	Amateur birdwatchers	Primary	Collegial	Species	Phenology- urbanization
517	Tumlison, Renn	2012	Unusual Foraging Tactics by a Red-tailed Hawk in an Urban Environment	The Wilson Journal of Ornithology	NA	NA	NA	Species	Behaviour- foraging
518	Turner, Will R.	2003	Citywide biological monitoring as a tool for ecology and conservation in urban landscapes: the case of the Tucson Bird Count	Landscape and Urban Planning	Tucson Bird Count	Primary	Contributional	Species	Environment- macro
519	Turner, Will R.	2006	Interactions among spatial scales constrain species distributions in fragmented urban landscapes	Ecology and Society	Tucson Bird Count	Primary	Contributional	Species	Environment- macro, meso, micro
520	Vaananen, Veli-Matti; Nummi, Petri; Lehtiniemi, Teemu; Luostarinen, Veli-Matti; Mikkola-Roos, Markku	2011	Habitat complementation in urban barnacle geese: from safe nesting islands to productive foraging lawns	Boreal Environment Research	NA	NA	NA	Species	Autecology- urbanization
521	Valcarcel, Anna; Fernández-Juricic, Esteban	2009	Antipredator strategies of house finches: are urban habitats safe spots from predators even when humans are around?	Behavioral Ecology and Sociobiology	NA	NA	NA	Species	Behaviour- predation evasion
522	Valiela, Ivan; Martinetto, Paulina	2007	Changes in bird abundance in eastern North America: urban sprawl and global footprint?	Bioscience	NA BBS	Primary	Collaborative	Community	Community trends- long; Human impacts- urbanization
523	Vallejo, Benjamin M.; Aloy, Alexander B.; Ong, Perry S.	2009	The distribution, abundance and diversity of birds in Manila's last greenspaces	Landscape and Urban Planning	NA	NA	NA	Community	Environment- meso; Analysis- adaptive guilds; species-area
524	van Heezik, Yolanda; Freeman, Claire; Porter, Stefan; Dickinson, Katharine J. M.	2013	Garden Size, Householder Knowledge, and Socio-Economic Status Influence Plant and Bird Diversity at the Scale of Individual Gardens	Ecosystems	NA	NA	NA	Species	Method- abundance
525	van Heezik, Yolanda; Ludwig, Karin; Whitwell, Sarah; McLean, Ian G.	2008	Nest survival of birds in an urban environment in New Zealand	New Zealand Journal of Ecology	NA	NA	NA	Species	Breeding- micro, predation
526	van Heezik, Yolanda; Seddon, Philip J.	2012	Accounting for detectability when estimating avian abundance in an urban area	New Zealand Journal of Ecology	NA	NA	NA	Community	Environment- meso, micro, Analysis- residency guilds
527	van Heezik, Yolanda; Smyth, Amber; Mathieu, Renaud	2008	Diversity of native and exotic birds across an urban gradient in a New Zealand city	Landscape and Urban Planning	NA	NA	NA	Community	Environment- meso, micro; Human impacts- socioeconomic factors
528	van Rensburg, Berndt J.; Peacock, Derick S.; Robertson, Mark P.	2009	Biotic homogenization and alien bird species along an urban gradient in South Africa	Landscape and Urban Planning	NA	NA	NA	Community	Environment- macro, Analysis- residency guilds; Exotics
529	Van Turnhout, Chris A. M.; Foppen, Ruud P. B.; Leuven, Rob S. E. W.; Siepel, Henk; Esselink, Hans	2007	Scale-dependent homogenization: Changes in breeding bird diversity in the Netherlands over a 25-year period	Biological Conservation	Dutch Breeding Bird Monitoring Program (BMP)	Primary	Collaborative	Community	Community trends- long; Analysis- residency guilds, foraging guilds, nesting guilds
530	Veech, Joseph A.	2006	Increasing and Declining Populations of Northern Bobwhites Inhabit Different Types of Landscapes	The Journal of Wildlife Management	NA BBS	Primary	Collaborative	Species	Human impacts- urbanization; Population trends- long
531	Veech, Joseph A.; Small, Michael F.; Baccus, John T.	2011	The effect of habitat on the range expansion of a native and an introduced bird species: Habitat and range expansion	Journal of Biogeography	NA BBS	Primary	Collaborative	Species	Species distribution modeling- current
532	Vigallon, Stacey M.; Marzluff, John M.; others	2005	Abundance, nest sites, and nesting success of Steller's jays along a gradient of urbanization in western Washington	Northwest Science	NA	NA	NA	Species	Breeding- macro, predation
533	Vila, Sergi Herrando; Weiserbs, A.; Quesada, Javier; Ferrer, Xavier; Paquet, J.-Y.	2012	Development of urban bird indicators using data from monitoring schemes in two large European cities	Animal biodiversity and conservation	Catalan Common Bird Survey, French Breeding Bird Survey	Primary	Collaborative	Community	Species distribution modelling- current; Analysis- ecological indicators
534	Waite, Edward; Closs, Gerard P.; van Heezik, Yolanda; Dickinson, Katharine J. M.	2013	Resource availability and foraging of Silvereyes (Zosterops lateralis) in urban trees	Emu	NA	NA	NA	Species	Environment- micro, Behaviour- diet
535	Wakamiya, Sarah M.; Roy, Charlotte L.	2009	Use of monitoring data and population viability analysis to inform reintroduction decisions: Peregrine falcons in the Midwestern United States	Biological Conservation	Midwest Peregrine Society Database	Primary	Collegial	Species	Species distribution modeling- current
536	Walker, Jason S.; Balling, Robert C.; Briggs, John M.; Katti, Madhusudan; Warren, Paige S.; Wentz, Elizabeth A.	2008	Birds of a feather: Interpolating distribution patterns of urban birds	Computers, Environment and Urban Systems	NA	NA	NA	Community	Species distribution modeling- current
537	Wang, Yanping; Chen, Shuihua; Jiang, Pingping; Ding, Ping	2008	Black-billed Magpies (Pica pica) adjust nest characteristics to adapt to urbanization in Hangzhou, China	Canadian Journal of Zoology	NA	NA	NA	Species	Breeding- macro, meso, micro
538	Wang, Yanping; Ding, Ping; Chen, Shuihua; Zheng, Guangmei	2013	Nestedness of bird assemblages on urban woodlots: Implications for conservation	Landscape and Urban Planning	NA	NA	NA	Community	Environment- meso, micro; Analysis- residency guilds, nestedness
539	Ward, Melody S.; Mannan, R. William	2011	Habitat model of urban-nesting Cooper's Hawks (Accipiter cooperii) in Southern Arizona	The Southwestern Naturalist	NA	NA	NA	Species	Species distribution modeling- current
540	Weaving, M. J.; White, J. G.; Isaac, B.; Cooke, R.	2011	The distribution of three nocturnal bird species across a suburban–forest gradient	Emu	NA	NA	NA	Species	Environment- macro, meso
541	White, John G.; Antos, Mark J.; Fitzsimons, James A.; Palmer, Grant C.	2005	Non-uniform bird assemblages in urban environments: the influence of streetscape vegetation	Landscape and Urban Planning	NA	NA	NA	Community	Environment- micro; Analysis- foraging guilds
542	Whitehouse, Michael J.; Harrison, Nancy M.; Mackenzie, Julia; Hinsley, Shelley A.	2013	Preferred Habitat of Breeding Birds May Be Compromised by Climate Change: Unexpected Effects of an Exceptionally Cold, Wet Spring	Plos One	NA	NA	NA	Species	Phenology- climate, Breeding- macro
543	Wilkinson, Nicholas	2006	Factors influencing the small-scale distribution of House Sparrows Passer domesticus in a suburban environment	Bird Study	NA	NA	NA	Species	Environment- meso, micro
544	Witt, Klaus; Mitschke, Alexander; Luniak, Maciej	2005	A comparison of common breeding bird populations in Hamburg, Berlin and Warsaw	Acta Ornithologica	Various atlases (Germany & Poland)	Primary	Collegial	Species	Population- size
545	Wood, Chris; Sullivan, Brian; Iliff, Marshall; Fink, Daniel; Kelling, Steve	2011	eBird: Engaging Birders in Science and Conservation	PLoS Biology	eBird	Primary	Collegial	Species	Species distribution modeling- current
546	Wysocki, Dariusz	2005	Nest Site Selection in the Urban Population of Blackbirds (Turdus merula) of Szczecin (NW Poland)	Acta Ornithologica	NA	NA	NA	Species	Breeding-micro
547	Yamaura, Yuichi; Katoh, Kazuhiro; Fujita, Go; Higuchi, Hiroyoshi	2005	The effect of landscape contexts on wintering bird communities in rural Japan	Forest Ecology and Management	NA	NA	NA	Community	Environment- meso, micro, Analysis- foraging guilds
548	Yamazaki, K.	2009	Crows break off live camphor twigs: an avian disturbance effect on plants	Plant Biology	NA	NA	NA	Species	Behaviour- foraging
549	Yaukey, Peter H.	2012	Population changes of urban land birds in the three years following the hurricane Katrina flood	Natural Hazards	NA	NA	NA	Community	Phenology- climate
550	Yaukey, Peter H.; Powell, Shawn C.	2008	Numbers of Migratory Birds Stopping over in New Orleans, Louisiana, Usa in Relation to Weather	The Wilson Journal of Ornithology	NA	NA	NA	Community	BACI- partial
551	Yeh, Pamela J.; Hauber, Mark E.; Price, Trevor D.	2007	Alternative nesting behaviours following colonisation of a novel environment by a passerine bird	Oikos	NA	NA	NA	Species	Breeding- micro
552	Yeoman, Fiona; Nally, Ralph Mac	2005	The avifaunas of some fragmented, periurban, coastal woodlands in south-eastern Australia	Landscape and Urban Planning	NA	NA	NA	Community	Environment-macro, meso; Analysis- residency guilds; Habitat fragmentation- effects
553	Young, Karen M.; Daniels, Christopher B.; Johnston, Greg	2007	Species of street tree is important for southern hemisphere bird trophic guilds	Austral Ecology	NA	NA	NA	Community	Environment- micro, Analysis- foraging guilds
554	Yu, Tonglei; Guo, Yanshu	2013	Effects of Urbanization on Bird Species Richness and Community Composition	Pakistan J. Zool	NA	NA	NA	Community	Environment- micro; BACI- partial
555	Zhou, Daqing; Chu, L. M.	2014	Do avian communities vary with season in highly urbanized Hong Kong?	The Wilson Journal of Ornithology	NA	NA	NA	Community	Environment- meso, micro, Analysis- foraging guilds, residency guilds, species-area; Human impacts- disturbance
556	Zhou, Daqing; Chu, L. M.	2012	How would size, age, human disturbance, and vegetation structure affect bird communities of urban parks in different seasons?	Journal of Ornithology	NA	NA	NA	Community	Environment- micro, seasonality; Analysis- residency guilds
557	Zhou, Daqing; Fung, Tung; Chu, L.M.	2012	Avian community structure of urban parks in developed and new growth areas: A landscape-scale study in Southeast Asia	Landscape and Urban Planning	NA	NA	NA	Community	Landscape- meso, seasonality, Analysis- foraging guilds
558	Zia, U.; Ansari, M. S.; Akhter, S.; Rakha, B. A.	2014	Breeding Biology of Red Vented Bulbul (pycnonotus Cafer) in the Area of Rawalpindi/Islamabad	Journal of Animal and Plant Sciences	NA	NA	NA	Species	Breeding- micro
559	Żmihorski, Michael; Halba, Ryszard; Mazgajski, Tomasz D.	2010	Long-term spatio-temporal dynamics of corvids wintering in urban parks of Warsaw, Poland	Ornis Fennica	NA	NA	NA	Species	Behaviour- diet
560	Zmihorski, Michal; Rejt, Lukasz	2007	Weather-dependent variation in the cold-season diet of urban Kestrels Falco tinnunculus	Acta Ornithologica	NA	NA	NA	Species	Population trends- long; Environment- seasonality; Competition- macro
561	Zuckerberg, Benjamin; Bonter, David N.; Hochachka, Wesley M.; Koenig, Walter D.; DeGaetano, Arthur T.; Dickinson, Janis L.	2011	Climatic constraints on wintering bird distributions are modified by urbanization and weather: Wintering birds, weather, food, and climate	Journal of Animal Ecology	New York State Breeding Bird Atlas	Primary	Collegial	Community	Species distribution modeling- current
562	Zuckerberg, Benjamin; Woods, Anne M.; Porter, William F.	2009	Poleward shifts in breeding bird distributions in New York State	Global Change Biology	Project Feeder Watch	Primary	Contributional	Community	Environment- macro, micro; Human impacts- feeding
