# Supplementary material for: Citizen Science and the Urban Ecology of Birds and Butterflies — A Systematic Review
Source: PLoS One. 2016 Jun 10;11(6):e0156425. doi: 10.1371/journal.pone.0156425 (PMC4902255; doi:10.1371/journal.pone.0156425)
Supplement: S6 Table — (XLSX) [file pone.0156425.s006.xlsx]

## Sheet: S5
No.	Author	Publication Year	Title	Publication Title	Name of programme/citizen science dataset	Extent of CS Contribution	CS Engagement Mode	Investigative scale	Domain- Category
1	Altermatt, Florian	2012	Temperature-related shifts in butterfly phenology depend on the habitat	Global Change Biology	Aargau biodiversity monitoring programme	Primary	Contributional	Community	Environment- macro, Trends- community, Phenology- climate, urbanization
2	Arya, M. K.	2014	Species richness and diversity of Butterflies in and around Kumaun University, Nainital, Uttarakhand, India	Journal of Entomology and Zoology Studies	NA	NA	NA	Community	Environment- seasonality
3	Bergerot, Benjamin; Fontaine, Benoit; Julliard, Romain; Baguette, Michel	2011	Landscape variables impact the structure and composition of butterfly assemblages along an urbanization gradient	Landscape Ecology	French Garden Butterfly Observatory	Primary	Collegial	Community	Environment- macro; Analysis- functional traits, foraging guilds; Behaviour- diet, Exotic species- effects
4	Bergerot, Benjamin; Fontaine, Benoit; Renard, Mathilde; Cadi, Antoine; Julliard, Romain	2010	Preferences for exotic flowers do not promote urban life in butterflies	Landscape and Urban Planning	French Butterfly Monitoring Scheme	Primary	Collaborative	Community	Environment- macro, Analysis- adaptive guilds, ecological indicators
5	Bonebrake, Timothy C.; Cooper, Daniel S.	2014	A Hollywood drama of butterfly extirpation and persistence over a century of urbanization	Journal of Insect Conservation	NA	NA	NA	Community	Community trends- long, Environment- micro, Analysis- functional traits, foraging guilds, reproductive guilds
6	Burghardt, Karin T.; Tallamy, Douglas W.; Gregory Shriver, W.	2009	Impact of Native Plants on Bird and Butterfly Biodiversity in Suburban Landscapes	Conservation Biology	NA	NA	NA	Community	Environment- micro; Human impacts- restoration, Exotic species- effects
7	Casner, Kayce L.; Forister, Matthew L.; O'Brien, Joshua M.; Thorne, James; Waetjen, David; Shapiro, Arthur M.	2014	Contribution of Urban Expansion and a Changing Climate to Decline of a Butterfly Fauna: Decline of Butterfly Fauna	Conservation Biology	NA	NA	NA	Community	Environment- macro, meso, Community trends- long
8	Chong, Kwek Yan; Teo, Siyang; Kurukulasuriya, Buddhima; Chung, Yi Fei; Rajathurai, Subaraj; Tan, Hugh Tiang Wah	2014	Not all green is as good: Different effects of the natural and cultivated components of urban vegetation on bird and butterfly diversity	Biological Conservation	NA	NA	NA	Community	Environment- meso, Multi-taxa- others
9	Clark, Peter J.; Reed, J. Michael; Chew, Frances S.	2007	Effects of urbanization on butterfly species richness, guild structure, and rarity	Urban Ecosystems	NA	NA	NA	Community	Environment- macro, meso, micro, Analysis- reproductive guilds, voltine guilds
10	Collier, N.; Mackay, D. A.; Benkendorff, K.; Austin, A. D.; Carthew, S. M.	2006	Butterfly communities in South Australian urban reserves: Estimating abundance and diversity using the Pollard walk	Austral Ecology	NA	NA	NA	Community	Method- abundance
11	Dallimer, Martin; Rouquette, James R.; Skinner, Andrew M. J.; Armsworth, Paul R.; Maltby, Lorraine M.; Warren, Philip H.; Gaston, Kevin J.	2012	Contrasting patterns in species richness of birds, butterflies and plants along riparian corridors in an urban landscape: Species richness in an urban landscape	Diversity and Distributions	NA	NA	NA	Community	Environment- macro, meso, Multi-taxa- surrogates, Habitat fragmentation- mitigation
12	Davis, Andrew K.; Nibbelink, Nathan P.; Howard, Elizabeth	2012	Identifying Large- and Small-Scale Habitat Characteristics of Monarch Butterfly Migratory Roost Sites with Citizen Science Observations	International Journal of Zoology	Journey North roost observation database	Primary	Collegial	Species	Environment- micro, Human impacts- urbanization
13	Deguines, Nicolas; Julliard, Romain; de Flores, Mathieu; Fontaine, Colin	2012	The Whereabouts of Flower Visitors: Contrasting Land-Use Preferences Revealed by a Country-Wide Survey Based on Citizen Science	PLoS ONE	Spipoll	Primary	Contributional	Community	Environment- macro, Multi-taxa- others, Plant-animal interactions- pollination
14	Di Mauro, Desiree; Dietz, Thomas; Rockwood, Larry	2007	Determining the effect of urbanization on generalist butterfly species diversity in butterfly gardens	Urban Ecosystems	Backyard Habitat Program; trained volunteers	Primary	Contributional	Community	Environment- maco, micro; Analysis- species-area
15	Eremeeva, N. I.; Sushchev, D. V.	2005	Structural changes in the fauna of pollinating insects in urban landscapes	Russian Journal of Ecology	NA	NA	NA	Community	Environment- macro, Multi-taxa- others, Analysis- adaptive guilds
16	Fleming, Theodore H.; Serrano, David; Nassar, Jafet	2005	Dynamics of a subtropical population of the zebra longwing butterfly Heliconius charithonia (Nymphalidae)	Florida Entomologist	NA	NA	NA	Species	Autecology- urbanization, Breeding- other, parasitism, Movement- foraging
17	Garbuzov, Mihail; Ratnieks, Francis L. W.	2014	Quantifying variation among garden plants in attractiveness to bees and other flower-visiting insects	Functional Ecology	NA	NA	NA	Community	Behaviour- foraging, Multi-taxa- others
18	Gaston, Kevin J.; Smith, Richard M.; Thompson, Ken; Warren, Philip H.	2005	Urban domestic gardens (II): experimental tests of methods for increasing biodiversity	Biodiversity & Conservation	NA	NA	NA	Community	BACI- full
19	Hennig, Ernest Ireneusz; Ghazoul, Jaboury	2011	Plant–pollinator interactions within the urban environment	Perspectives in Plant Ecology, Evolution and Systematics	NA	NA	NA	Community	Plant-animal interactions- pollination; Multi-taxa- other
20	Howard, Elizabeth; Aschen, Harlen; Davis, Andrew K.	2010	Citizen Science Observations of Monarch Butterfly Overwintering in the Southern United States	Psyche: A Journal of Entomology	Journey North	Primary	Collegial	Species	Phenology- migration
21	Hussain, K. Jahir; Ramesh, T.; Satpathy, K. K.; Selvanayagam, M.	2011	Seasonal dynamics of butterfly population in DAE Campus, Kalpakkam, Tamil Nadu, India	Journal of Threatened Taxa	NA	NA	NA	Community	Environment- seasonality
22	Kadlec, Tomas; Benes, Jiri; Jarosik, Vojtech; Konvicka, Martin	2008	Revisiting urban refuges: Changes of butterfly and burnet fauna in Prague reserves over three decades	Landscape and Urban Planning	NA	NA	NA	Community	Community trends- long
23	Konvicka, Martin; Kadlec, Tomas	2011	How to increase the value of urban areas for butterfly conservation? A lesson from Prague nature reserves and parks	European Journal of Entomology	NA	NA	NA	Community	Environment- macro; Analysis- adaptive guilds
24	Kremen, C.; Ullman, K. S.; Thorp, R. W.	2011	Evaluating the Quality of Citizen-Scientist Data on Pollinator Communities: Citizen-Scientist Pollinator Monitoring	Conservation Biology	NA	NA	NA	Community	Method- abundance, other; Multi-taxa- other
25	Kumar, Ashok	2014	Butterfly abundance and species diversity in some urban habitats	International Journal	NA	NA	NA	Community	Descriptive study
26	Kumar, S.; Khamashon, L.; Pandey, P.; Chaudhary, R.; Nath, P.; Awasthi, S.; Joshi, P. C.	2013	Community Composition and Species Diversity of Butterfly Fauna with in Gurukula Kangri Vishwavidyalaya Campus	Journal of Entomology and Zoology Studies	NA	NA	NA	Community	Descriptive study
27	Lizée, Marie-Hélène; Bonardo, Rémi; Mauffrey, Jean-François; Bertaudière-Montes, Valérie; Tatoni, Thierry; Deschamps-Cottin, Magali	2011	Relative importance of habitat and landscape scales on butterfly communities of urbanizing areas	Comptes rendus biologies	NA	NA	NA	Community	Environment- macro, Analysis- reproductive guilds, voltine guilds
28	Lizée, Marie-Hélène; Manel, Stéphanie; Mauffrey, Jean-François; Tatoni, Thierry; Deschamps-Cottin, Magali	2012	Matrix configuration and patch isolation influences override the species–area relationship for urban butterfly communities	Landscape Ecology	NA	NA	NA	Community	Habitat fragmentation- effects; Environment- meso; Analysis- species-area
29	Matteson, K. C.; Taron, D. J.; Minor, E. S.	2012	Assessing Citizen Contributions to Butterfly Monitoring in Two Large Cities: <i>Butterfly Monitoring by Citizen Scientists</i>	Conservation Biology	NA	NA	NA	Community	Environment- micro; Human impacts- restoration; BACI- full; Multi-taxa- others; Exotic species- effects
30	Matteson, Kevin C.; Langellotto, Gail	2012	Evaluating Community Gardens as Habitat for an Urban Butterfly	Cities and the Environment (CATE)	NA	NA	NA	Community	Environment- macro, micro; Multi-taxa- other
31	Matteson, Kevin C.; Langellotto, Gail A.	2010	Determinates of inner city butterfly and bee species richness	Urban Ecosystems	NA	NA	NA	Species	Environment- macro, meso, micro, Movement- foraging
32	Matteson, Kevin C.; Langellotto, Gail A.	2011	Small scale additions of native plants fail to increase beneficial insect richness in urban gardens: Native plant additions in urban gardens	Insect Conservation and Diversity	Chicago- Illinois Butterfly Monitoring Network, NYC- ad hoc reports	Primary	Collegial	Community	Method- occurrence
33	Meehan, Timothy D.; Glassberg, Jeffrey; Gratton, Claudio	2013	Butterfly community structure and landscape composition in agricultural landscapes of the central United States	Journal of Insect Conservation	North American Butterfly Association Counts	Primary	Collaborative	Community	Environment- macro, micro
34	Nisa, Ayu Raisa Khairun; Mukti, Minahanggari; Hamzah, Muhammad Fathoni; Mustakim, Arif; Abidin, Zainal	2013	Butterflies Diversity in Brawijaya University, Veteran, Jakarta and Velodrom Green Open Space	Journal of Tropical Life Science	NA	NA	NA	Community	Descriptive study
35	O’Brien, Joshua M.; Thorne, James H.; Rosenzweig, Michael L.; Shapiro, Arthur M.	2011	Once-yearly sampling for the detection of trends in biodiversity: The case of Willow Slough, California	Biological Conservation	Fourth of July Butterfly Count	Primary	Collegial	Community	Population trends- long; Analysis- voltine guilds; Method- abundance
36	Öckinger, Erik; Dannestam, Åse; Smith, Henrik G.	2009	The importance of fragmentation and habitat quality of urban grasslands for butterfly diversity	Landscape and Urban Planning	NA	NA	NA	Community	Environment- meso, micro, Habitat fragmentation- effects
37	Ohwaki, Atsushi; Tanabe, Shin-Ichi; Nakamura, Koji	2008	Effects of anthropogenic disturbances on the butterfly assemblage in an urban green area: the changes from 1990 to 2005 in Kanazawa Castle Park, Japan	Ecological Research	NA	NA	NA	Community	Human impacts- habitat destruction; BACI- partial
38	Phillimore, Albert B.; Stålhandske, Sandra; Smithers, Richard J.; Bernard, Rodolphe	2012	Dissecting the Contributions of Plasticity and Local Adaptation to the Phenology of a Butterfly and Its Host Plants	The American Naturalist	UK Phenology Network	Primary	Collegial	Community	Phenology- climate;
39	Polgar, Caroline A.; Primack, Richard B.; Williams, Ernest H.; Stichter, Sharon; Hitchcock, Colleen	2013	Climate effects on the flight period of Lycaenid butterflies in Massachusetts	Biological Conservation	Massachusetts Butterfly Club	Primary	Collegial	Community	Phenology- climate
40	Posa, Mary Rose C.; Sodhi, Navjot S.	2006	Effects of anthropogenic land use on forest birds and butterflies in Subic Bay, Philippines	Biological Conservation	NA	NA	NA	Community	Environment- macro, meso, micro; Analysis- functional traits; Multi-taxa- surrogacy
41	Ramírez Restrepo, Lorena; Halffter, Gonzalo	2013	Butterfly diversity in a regional urbanization mosaic in two Mexican cities	Landscape and Urban Planning	NA	NA	NA	Community	Environment- macro, meso, micro; Human impacts- physical disturbance
42	Rayalu, M. Bhupathi; Naidu, M. Tarakeswara; Atluri, J. B.; Reddi, C. Subba	2011	Life history and larval performance of the Joker butterfly, Byblia ilithyia (Lep.: Nymphalidae)	Journal of Entomological Society of Iran	NA	NA	NA	Species	Autecology- urbanization
43	Richter, Anett; Weinhold, Dana; Robertson, Geoff; Young, Matthew; Edwards, Ted; Hnatiuk, Sarah; Osborne, Will	2013	More than an empty case: a non invasive technique for monitoring the Australian critically endangered golden sun moth, Synemon plana (Lepidoptera: Castniidae)	Journal of Insect Conservation	Sun Moth Count	Primary	Contributional	Species	Method- abundance
44	Robinson, Natalie; Kadlec, Tomas; Bowers, M. Deane; Guralnick, Robert P.	2014	Integrating species traits and habitat characteristics into models of butterfly diversity in a fragmented ecosystem	Ecological Modelling	NA	NA	NA	Community	Environment- meso; Analysis- foraging guilds, reproductive guilds, voltine guilds, functional traits, species-area
45	Rouquette, James R.; Dallimer, Martin; Armsworth, Paul R.; Gaston, Kevin J.; Maltby, Lorraine; Warren, Philip H.	2013	Species turnover and geographic distance in an urban river network	Diversity and Distributions	NA	NA	NA	Community	Environment- meso, Multi-taxa- surrogacy; Habitat fragmentation- effects
46	Saarinen, Kimmo; Valtonen, Anu; Jantunen, Juha; Saarnio, Sanna	2005	Butterflies and diurnal moths along road verges: Does road type affect diversity and abundance?	Biological Conservation	NA	NA	NA	Community	Environment- meso, micro, Human impacts- physical disturbance
47	Shwartz, Assaf; Muratet, Audrey; Simon, Laurent; Julliard, Romain	2013	Local and management variables outweigh landscape effects in enhancing the diversity of different taxa in a big metropolis	Biological Conservation	NA	NA	NA	Community	Environment- meso, micro, Behaviour- foraging, Multi-taxa- surrogates; Human impacts- disturbance
48	Snep, Robbert P.H.; WallisDeVries, Michiel F.; Opdam, Paul	2011	Conservation where people work: A role for business districts and industrial areas in enhancing endangered butterfly populations?	Landscape and Urban Planning	Dutch Butterfly Conservation Society	Primary	Collaborative	Species	Species distribution modelling- current; Human impacts- socioeconomics
49	Soga, M.; Koike, S.	2013	Mapping the potential extinction debt of butterflies in a modern city: implications for conservation priorities in urban landscapes: Mapping the potential extinction debt of butterflies	Animal Conservation	NA	NA	NA	Community	Environment- meso, Habitat fragmentation- effects; Analysis- adaptive guilds, residency guilds
50	Soga, Masashi; Koike, Shinsuke	2012	Relative importance of quantity, quality and isolation of patches for butterfly diversity in fragmented urban forests	Ecological Research	NA	NA	NA	Community	Environment- meso, Habitat fragmentation- effects; Analysis- adaptive guilds
51	Soga, Masashi; Yamaura, Yuichi; Koike, Shinsuke; Gaston, Kevin J.	2014	Land sharing vs. land sparing: does the compact city reconcile urban development and biodiversity conservation?	Journal of Applied Ecology	NA	NA	NA	Community	Environment- meso; Multi-taxa- surrogacy
52	Soga, Masashi; Yamaura, Yuichi; Koike, Shinsuke; Gaston, Kevin J.	2014	Woodland remnants as an urban wildlife refuge: a cross-taxonomic assessment	Biodiversity and Conservation	NA	NA	NA	Community	Multi-taxa, Environment- meso; Human impacts- socioeconomics
53	Strausz, Martin; Fiedler, Konrad; Franzén, Markus; Wiemers, Martin	2012	Habitat and host plant use of the Large Copper Butterfly Lycaena dispar in an urban environment	Journal of Insect Conservation	NA	NA	NA	Species	Autecology- urbanization; Breeding- nesting habit
54	Tiple, Ashish D.; Khurad, Arun M.	2009	Butterfly species diversity, habitats and seasonal distribution in and around Nagpur City, central India	World Journal of Zoology	NA	NA	NA	Community	Environment- seasonality; Analysis- adaptive guilds
55	Tiple, Ashish D.; Khurad, Arun M.; Dennis, Roger LH	2011	Butterfly larval host plant use in a tropical urban context: Life history associations, herbivory, and landscape factors	Journal of Insect Science	NA	NA	NA	Community	Behaviour- diet, foraging; Plant-animal interactions- pollination
56	Tiple, ASHISH DILIPRAO; Deshmukh, VISHAL P.; Dennis, ROGER LH	2005	Factors influencing nectar plant resource visits by butterflies on a university campus: implications for conservation	Nota lepidopterologica	NA	NA	NA	Community	Environment- macro, seasonality; Analysis- adaptive guilds
57	Tiple, Ashish; Khurad, Arun M.; Dennis, Roger LH	2007	Butterfly diversity in relation to a human-impact gradient on an Indian university campus	Nota lepidopterologica	NA	NA	NA	Species	Behaviour- foraging; Plant-animal interactions- pollination
58	Van Dyck, Hans; Van Strien, Arco J.; Maes, Dirk; Van Swaay, Chris A. M.	2009	Declines in Common, Widespread Butterflies in a Landscape under Intense Human Use	Conservation Biology	Butterfly Monitoring Scheme of The Netherlands	Primary	Collaborative	Species	Population trends- long; Environment- macro
59	Widenfalk, Lina A.; Ahrné, Karin; Berggren, Åsa	2014	Using citizen-reported data to predict distributions of two non-native insect species in Sweden	Ecosphere	Species Observations System database	Primary	Contributional	Species	Species distribution modelling- current; Environment- macro
60	Williams, Matthew R.	2011	Habitat resources, remnant vegetation condition and area determine distribution patterns and abundance of butterflies and day-flying moths in a fragmented urban landscape, south-west Western Australia	Journal of Insect Conservation	NA	NA	NA	Community	Environment- meso, Habitat fragmentation- effects; Analysis- site area
61	Young, Christopher	2008	Butterfly activity in a residential garden	Urban Habitats	NA	NA	NA	Community	Movement- foraging
